# Supplementary material for: In situ and remote observations of the ultraviolet footprint of the moon Callisto by the Juno spacecraft
Source: Nat Commun. 2025 Sep 1;16:7791. doi: 10.1038/s41467-025-62520-4 (PMC12402282; doi:10.1038/s41467-025-62520-4)
Supplement: Supplementary file 3 — Source Data [file 41467_2025_62520_MOESM3_ESM.xlsx]

## Sheet: Fig2b
################################## MAW SPOT ##################################
UTC_Time	ET_Time	UVS_Spin	S3-W_Lat_fp	S3-W_Lat_fp_error	S3-W_Lon_fp	S3-W_Lon_fp_error	S3-W_Lon_Callisto	S3-W_Lon_Callisto_error_m	S3-W_Lon_Callisto_error_p
2019-09-12T02:55:31.162	621529000.345	49	73.877	0.082	236.007	0.104	297.100	297.300	296.800
2019-09-12T02:56:01.172	621529030.355	50	73.931	0.080	236.292	0.101	297.300	297.550	297.100
2019-09-12T02:56:31.180	621529060.363	51	73.997	0.078	236.650	0.099	297.700	297.900	297.450
2019-09-12T02:57:29.176	621529118.358	53	74.213	0.074	237.387	0.093	298.600	298.750	298.300
2019-09-12T02:58:31.208	621529180.391	55	74.251	0.071	237.921	0.088	298.900	299.150	298.750
2019-09-12T02:59:01.209	621529210.392	56	74.336	0.069	237.935	0.085	299.150	299.350	298.900
2019-09-12T02:59:31.217	621529240.400	57	74.387	0.067	238.234	0.082	299.400	299.600	299.200
################################## TEB SPOT ##################################
UTC_Time	ET_Time	UVS_Spin	S3-W_Lat_fp	S3-W_Lat_fp_error	S3-W_Lon_fp	S3-W_Lon_fp_error	S3-W_Lon_Callisto	S3-W_Lon_Callisto_error_m	S3-W_Lon_Callisto_error_p
2019-09-12T02:56:01.061	621529030.244	50	75.289	0.124	241.091	0.174	303.050	303.400	302.600
2019-09-12T02:56:31.072	621529060.255	51	75.301	0.120	241.173	0.170	303.050	303.450	302.700
2019-09-12T02:59:01.092	621529210.274	56	75.661	0.101	242.461	0.146	304.600	304.950	304.300
2019-09-12T02:59:31.104	621529240.287	57	75.650	0.098	242.375	0.141	304.550	304.850	304.250
2019-09-12T03:00:01.097	621529270.279	58	75.825	0.095	243.756	0.138	305.750	306.100	305.450

## Sheet: Fig3a
Energy	49.82	56.4	63.8	71.4	80.53	91.27	102.27	115.75	130.42	147.08	165.27	186.91	210.07	236.67	266.99	300.73	339.35	382.24	430.88	486.54	547.46	617.38	695.52	784.75	883.94	996.31	1122.47	1265.88	1426.41	1608.02	1812.29	2043.05	2305.07	2618.24	2921.69	3292.95	3694.34	4184.07	4722.97	5327.65	5998.99	6766.21	7619.43	8586.81	9676.39	10904.5	12294.2	13862.7	15603.9
TimeUT	DNF_E0	DNF_E1	DNF_E2	DNF_E3	DNF_E4	DNF_E5	DNF_E6	DNF_E7	DNF_E8	DNF_E9	DNF_E10	DNF_E11	DNF_E12	DNF_E13	DNF_E14	DNF_E15	DNF_E16	DNF_E17	DNF_E18	DNF_E19	DNF_E20	DNF_E21	DNF_E22	DNF_E23	DNF_E24	DNF_E25	DNF_E26	DNF_E27	DNF_E28	DNF_E29	DNF_E30	DNF_E31	DNF_E32	DNF_E33	DNF_E34	DNF_E35	DNF_E36	DNF_E37	DNF_E38	DNF_E39	DNF_E40	DNF_E41	DNF_E42	DNF_E43	DNF_E44	DNF_E45	DNF_E46	DNF_E47	DNF_E48
2019-09-12T03:12:00.264	8.062e+07	5.954e+07	4.394e+07	9.579e+07	5.582e+07	2.147e+07	3.497e+06	3.916e+07	1.119e+07	2.926e+07	1.283e+07	1.342e+07	5.563e+06	1.041e+07	8.183e+06	1.035e+07	1.104e+07	2.409e+06	1.044e+07	1.278e+06	5.107e+06	4.879e+06	2.417e+06	1.62e+06	3.639e+06	3.993e+06	2.432e+06	2.299e+06	740100	1.726e+06	178000	1.301e+06	834100	1.084e+06	378500	631400	319000	389200	936400	345300	400700	402900	232800	28580	130800	114400	207200	104400	207800
2019-09-12T03:12:01.264	2.435e+08	1.56e+08	2.18e+08	1.152e+08	7.748e+07	4.307e+07	8.586e+07	5.413e+07	2.999e+07	6.508e+06	3.001e+07	3.881e+07	2.729e+07	8.083e+06	1.031e+07	1.185e+07	1.251e+07	6.062e+06	1.165e+07	5.469e+06	3.838e+06	3.412e+06	2.063e+06	2.697e+06	3.531e+06	2.595e+06	6.099e+06	2.05e+06	2.258e+06	1.718e+06	2.269e+06	1.808e+06	995700	931700	1.758e+06	555600	302700	214900	988300	243400	1.112e+06	491300	558800	454000	470700	324800	416800	84930	175700
2019-09-12T03:12:02.264	1.295e+08	5.377e+07	7.128e+07	6.936e+07	7.309e+07	2.417e+07	3.864e+07	1.7e+07	2.518e+06	3.589e+06	8.13e+06	3.675e+06	2.667e+06	8.28e+06	3.3e+06	6.582e+06	305000	3.112e+06	3.36e+06	2.898e+06	2.721e+06	1.178e+06	583400	1.075e+06	1.168e+06	1.603e+06	553200	2.115e+06	1.003e+06	508500	267200	409400	356300	683400	193700	456300	197300	491700	363300	285700	188700	358500	182100	232800	226700	148900	206000	192700	76130
2019-09-12T03:12:03.264	9.999e+07	7.854e+07	4.012e+07	6.3e+07	2.531e+07	2.463e+07	1.711e+07	2.355e+07	8.967e+06	8.832e+06	3.925e+06	6.165e+06	4.856e+06	3.193e+06	3.546e+06	2.307e+06	5.739e+06	1.561e+06	6.614e+06	2.469e+06	5.039e+06	3.547e+06	2.483e+06	2.117e+06	1.75e+06	2.125e+06	1.695e+06	916300	626300	1.024e+06	744200	667200	359600	999700	696100	313200	590500	512900	356300	290900	573200	839900	214800	320600	866000	193500	338700	80920	396800
2019-09-12T03:12:04.264	2.624e+08	1.011e+08	1.047e+08	5.569e+07	1.328e+08	8.621e+07	5.232e+07	2.316e+07	3.137e+07	3.118e+07	3.03e+07	1.83e+07	1.326e+07	6.755e+06	1.139e+07	3.726e+06	1.083e+07	5.463e+06	5.876e+06	3.304e+06	5.597e+06	2.801e+06	2.716e+06	5.023e+06	3.573e+06	1.292e+06	1.522e+06	2.802e+06	2.073e+06	1.387e+06	1.895e+06	1.282e+06	1.617e+06	1.097e+06	1.397e+06	1.158e+06	657000	596200	837200	389500	302100	641000	437300	173100	151500	83260	439400	244600	114700
2019-09-12T03:12:05.264	2.188e+08	1.301e+08	1.13e+08	7.337e+07	7.627e+07	4.927e+07	3.941e+07	6.035e+07	1.159e+07	2.368e+07	2.158e+07	4.443e+07	9.675e+06	6.459e+06	6.515e+06	8.05e+06	8.432e+06	4.032e+06	4.698e+06	4.08e+06	4.784e+06	4.48e+06	3.19e+06	2.749e+06	1.046e+06	562000	3.52e+06	604000	1.854e+06	1.597e+06	1.405e+06	1.777e+06	986800	183600	835900	850700	67050	266500	491000	1.156e+06	125200	234000	335800	358300	107200	383200	84550	168900	198000
2019-09-12T03:12:06.264	1.74e+08	8.386e+07	4.494e+07	4.238e+07	3.822e+07	6.468e+07	1.666e+07	2.371e+07	2.219e+07	1.762e+07	5.86e+06	8.211e+06	1.187e+07	5.901e+06	1.238e+07	3.64e+06	3.743e+06	1.337e+06	4.199e+06	663600	2.749e+06	917200	2.508e+06	1.106e+06	3.129e+06	1.085e+06	1.855e+06	209700	1.612e+06	827700	1.757e+06	257100	528600	205400	477100	176700	467500	399500	321300	148900	380700	133200	46320	96920	286100	107000	355200	134700	554700
2019-09-12T03:12:07.264	4.344e+06	5.441e+07	1.445e+07	1.891e+07	9.828e+06	1.759e+07	1.78e+07	5.772e+06	6.689e+06	8.504e+06	6.855e+06	2.413e+06	8.115e+06	4.27e+06	3.087e+06	1.617e+06	4.256e+06	368600	1.163e+06	440200	990000	178900	860800	778200	1.175e+06	538900	120100	237500	1.338e+06	607700	128600	275900	408100	273000	310100	647200	229300	317000	192200	30290	120900	138200	56510	61000	42430	131900	19670	126100	46040
2019-09-12T03:12:08.264	1.078e+07	9.66e+06	1.918e+07	9.4e+06	1.966e+07	9.652e+06	4.759e+06	7.092e+06	1.246e+06	4.343e+06	3.769e+06	1.291e+06	3.612e+06	623000	399000	2.508e+06	1.855e+06	833400	957300	1.108e+06	2.156e+06	100000	1.786e+06	506300	306400	1.358e+06	436000	439300	854700	244200	263700	59170	471500	203100	206300	149900	175100	143300	2658	143300	296900	80780	81380	105800	13730	39750	27310	4083	120500
2019-09-12T03:12:09.264	8.334e+07	1.389e+07	4.508e+07	2.723e+07	2.262e+07	2.81e+07	5.987e+06	2.284e+07	3.577e+06	2.502e+06	6.565e+06	3.164e+06	7.022e+06	5.673e+06	1.069e+06	2.07e+06	502300	2.007e+06	104200	1.812e+06	1.173e+06	1.003e+06	156700	622500	671100	236200	766200	835700	304500	263500	340900	379400	246500	250400	175400	181300	199500	91150	146800	344700	33080	9589	107100	96140	50530	16510	20980	13410	31420
2019-09-12T03:12:10.264	3.823e+07	4.237e+07	1.055e+07	2.947e+07	7.784e+06	1.993e+07	7.415e+06	6.671e+06	4.436e+06	5.975e+06	2.636e+06	3.608e+06	2.91e+06	2.299e+06	324600	1.317e+06	2.241e+06	1.851e+06	506700	967500	1.917e+06	1.072e+06	743000	321600	1.045e+06	956500	689700	429300	479700	172500	413100	447700	388000	310200	83330	334900	116800	23200	40430	221600	125400	229300	68740	84130	41320	21790	71590	44450	94460
2019-09-12T03:12:11.264	1.295e+07	3.049e+07	3.317e+07	2.496e+07	6.144e+06	4.946e+06	1.021e+07	3.827e+06	3.117e+06	6.284e+06	3.355e+06	765200	1.436e+06	3.378e+06	648800	1.151e+06	781800	1.513e+06	1.045e+06	1.177e+06	315200	921400	462900	747700	458100	515500	212900	399200	367200	457900	254300	152400	237800	249000	115300	227200	122600	135600	36510	69270	73990	200200	100800	152100	44150	67770	94980	45670	49400
2019-09-12T03:12:12.264	2.788e+07	4.776e+07	2.156e+07	1.189e+07	2.072e+07	4.386e+06	1.874e+07	3.753e+06	9.748e+06	2.8e+06	3.308e+06	944200	2.279e+06	2.433e+06	4.037e+06	3.346e+06	1.036e+06	2.372e+06	938100	2.168e+06	1.107e+06	1.989e+06	421600	965500	1.594e+06	75050	189200	575600	218300	422300	117400	99400	88270	44200	63780	224000	200600	134500	183300	73900	105800	183100	62520	90650	107300	316900	154700	80690	57610
2019-09-12T03:12:13.264	2.681e+07	1.583e+07	3.464e+07	3.547e+07	2.346e+07	1.991e+07	1.575e+07	9.375e+06	7.209e+06	6.396e+06	4.688e+06	1.322e+07	2.06e+06	1.127e+06	4.291e+06	4.373e+06	1.113e+06	2.633e+06	1.991e+06	1.314e+06	1.006e+06	1.129e+06	1.033e+06	1.066e+06	837800	706500	654300	696000	569700	314600	277100	267300	187500	224500	95930	321300	229400	134300	239500	85120	286700	114900	167800	109200	202600	16500	77030	202300	86180
2019-09-12T03:12:14.264	4.863e+07	5.45e+07	6.321e+07	3.247e+07	8.851e+06	5.728e+06	3.181e+06	1.706e+07	7.156e+06	8.393e+06	4.425e+06	8.71e+06	4.432e+06	1.016e+06	4.511e+06	3.267e+06	1.805e+06	899000	2.679e+06	371300	1.314e+06	605900	250700	1.287e+06	901800	1.062e+06	747100	1.073e+06	736600	253700	335500	562000	449600	112700	283300	428900	272600	344600	119500	136000	510600	174000	182500	319700	67690	168900	224800	43440	49110
2019-09-12T03:12:15.264	1.988e+07	4.196e+07	1.792e+07	2.661e+07	2.425e+07	8.432e+06	3.669e+06	1.161e+07	3.2e+06	5.627e+06	3.871e+06	4.152e+06	3.39e+06	1.699e+06	3.701e+06	685400	560200	2.769e+06	904300	604900	1.133e+06	484000	1.034e+06	1.039e+06	707400	883000	352200	398500	360500	412300	423400	563100	192100	81710	91300	323000	197500	139900	144900	320500	48350	83440	86500	40270	32710	25610	61800	131300	123400
2019-09-12T03:12:16.264	2.638e+07	2.415e+07	2.977e+07	2.155e+07	6.784e+06	3.397e+07	1.471e+07	1.142e+07	1.815e+06	9.606e+06	6.723e+06	4.759e+06	1.756e+06	3.374e+06	2.642e+06	1.54e+06	3.044e+06	1.507e+06	756000	213400	1.537e+06	1.619e+06	1.097e+06	870500	316800	549200	869600	438500	276000	457800	340100	718600	130200	208800	333400	165500	546500	131800	199700	163600	33390	141400	35090	216400	171100	110400	194600	49710	46550
2019-09-12T03:12:17.264	9.58e+07	4.725e+07	7.958e+06	2.756e+07	1.563e+07	1.003e+07	6.397e+06	4.399e+06	1.819e+07	5.051e+06	6.998e+06	5.192e+06	4.035e+06	5.578e+06	3.569e+06	2.719e+06	595300	1.948e+06	988500	1.733e+06	1.684e+06	358700	890400	714900	843900	1.621e+06	587500	269700	348800	388500	472500	648300	281600	13110	118400	83970	215300	370200	292800	150000	108400	481800	539300	200200	162000	392400	210200	161600	38920
2019-09-12T03:12:18.264	1.37e+08	8.955e+07	20000000	1.907e+07	8.077e+06	2.104e+07	1.105e+07	3.212e+06	8.108e+06	6.178e+06	1.262e+07	8.232e+06	8.789e+06	7.65e+06	4.559e+06	6.371e+06	2.763e+06	4.028e+06	3.816e+06	3.876e+06	2.798e+06	2.039e+06	2.989e+06	162300	1.281e+06	590800	1.898e+06	1.088e+06	1.579e+06	537400	2.145e+06	396600	550400	140400	663000	710000	241300	194300	478100	347200	436500	55730	330800	70000	11640	185100	328100	54750	124000
2019-09-12T03:12:19.264	2.905e+07	2.617e+07	1.605e+07	1.867e+07	1.716e+07	3.855e+06	4.072e+06	1.133e+07	5.933e+06	3.368e+06	4.584e+06	7.859e+06	399500	1.425e+06	3.222e+06	1.777e+06	1.404e+06	620400	902100	773500	1.482e+06	1.319e+06	1.131e+06	399600	337800	959500	759300	266400	269600	267200	155300	442700	135500	163400	500400	107100	121200	234600	165900	596300	126300	391100	274100	38690	128100	249400	226500	121100	111100
2019-09-12T03:12:20.264	8.105e+07	7.88e+07	7.609e+07	6.455e+07	5.983e+07	6.619e+07	8.522e+07	1.345e+07	2.111e+07	9.55e+06	1.962e+07	1.395e+07	1.409e+07	8.672e+06	7.381e+06	3.164e+06	6.858e+06	6.191e+06	4.583e+06	3.391e+06	1.427e+06	886300	3.289e+06	2.783e+06	441500	1.144e+06	1.488e+06	20120	1.34e+06	355100	379300	755700	301400	355500	408600	382300	678000	141100	446300	178600	398800	288900	139800	66640	510000	184700	296000	114600	169200
2019-09-12T03:12:21.264	8.119e+07	7.282e+07	2.122e+07	1.518e+07	1.466e+07	4.037e+07	6.812e+07	1.003e+07	5.887e+06	1.348e+07	2.542e+07	5.565e+06	4.126e+06	8.698e+06	1.979e+06	3.656e+06	2.792e+06	1.8e+06	1.6e+06	2.091e+06	1.078e+06	2.953e+06	1.984e+06	1.431e+06	1.008e+06	449500	645500	482800	735000	570600	1.215e+06	303800	318800	351000	591900	173300	307900	370500	139900	17400	138700	3570	129300	48100	188400	233800	333300	51920	139400
2019-09-12T03:12:22.264	8.6e+07	3.732e+07	3.559e+07	1.582e+07	3.303e+07	1.964e+07	1.443e+07	1.646e+07	2.894e+07	6.903e+06	4.256e+06	9.624e+06	8.021e+06	2.794e+06	5.82e+06	1.733e+06	3.738e+06	2.486e+06	5.431e+06	1.929e+06	3.193e+06	1.614e+06	2.143e+06	1.233e+06	3.074e+06	1.143e+06	291700	774100	816800	736100	325500	275800	346100	315300	405000	335500	236200	243700	241200	351900	230000	166200	129500	206200	63580	91960	99760	229900	128600
2019-09-12T03:12:23.264	7.177e+07	6.675e+07	8.264e+07	6.341e+07	3.434e+07	1.514e+07	1.083e+07	1.159e+07	2.647e+06	2.194e+07	1.433e+07	1.393e+06	5.222e+06	6.396e+06	2.936e+06	3.963e+06	1.11e+06	5.328e+06	525800	2.502e+06	2.607e+06	1.32e+06	1.635e+06	2.156e+06	1.643e+06	914700	754000	1.151e+06	449800	277300	314100	252900	315100	345000	493400	72330	455500	228500	614800	210700	339600	135100	375000	157000	465200	103900	150200	48310	46020
2019-09-12T03:12:24.265	4.742e+07	8.017e+07	1.069e+08	5.747e+07	6.359e+07	1.484e+07	2.31e+07	1.943e+07	2.203e+07	2.479e+07	1.766e+07	1.023e+07	5.532e+06	9.601e+06	8.69e+06	7.823e+06	2.351e+06	4.276e+06	3.617e+06	4.612e+06	1.293e+06	3.252e+06	179300	2.726e+06	3.468e+06	765500	1.171e+06	518300	1.757e+06	1809	390300	434400	651100	824600	156300	1.009e+06	450900	290100	611000	277000	154000	379500	329400	350000	69390	155500	236900	244800	106900
2019-09-12T03:12:25.265	2.091e+08	9.289e+07	8.761e+07	1.298e+08	6.556e+07	4.648e+07	1.032e+07	3.993e+07	1.874e+07	2.357e+07	1.639e+07	1.459e+07	5.536e+06	1.56e+06	2.845e+06	7.353e+06	1.825e+06	6.048e+06	1.792e+06	696800	289600	1.858e+06	1.266e+06	314800	902400	1.713e+06	1.384e+06	1.692e+06	801200	1.486e+06	317800	1.314e+06	578300	583500	576400	623600	567100	481700	251400	300700	489900	282900	128600	291700	170200	285100	87950	239300	205100
2019-09-12T03:12:26.264	8.731e+07	2.956e+07	5.975e+07	4.654e+07	5.061e+07	1.575e+07	3.145e+07	1.323e+07	2.732e+07	5.575e+06	1.254e+07	1.048e+07	1.149e+07	8.738e+06	7.901e+06	5.734e+06	8.011e+06	2.874e+06	5.714e+06	2.933e+06	2.799e+06	1.56e+06	986200	2.973e+06	1.727e+06	631200	1.564e+06	721200	736000	448400	213200	256600	1.218e+06	462500	970700	750800	1.121e+06	709700	217200	139100	354100	208300	272700	141400	183700	135300	220100	101500	421100
2019-09-12T03:12:27.264	1.521e+07	1.419e+07	40000000	1.391e+07	2.431e+07	5.465e+06	1.047e+07	812800	3.165e+06	3.887e+06	4.838e+06	2.421e+06	1.468e+06	2.124e+06	2.715e+06	1.165e+06	1.417e+06	1.91e+06	1.757e+06	2.843e+06	555700	947000	405500	493100	298600	201900	310900	246500	725400	195900	178300	138500	48740	370100	137700	85040	117200	199800	18320	169900	57430	212900	144000	48590	3387	239000	3274	113100	36670
2019-09-12T03:12:28.264	3.71e+07	6.172e+07	5.642e+07	8.302e+07	1.763e+07	2.595e+07	2.259e+07	3.119e+07	6.832e+06	1.541e+07	1.709e+06	1.088e+07	1.902e+06	6.771e+06	2.776e+06	8.864e+06	2.731e+06	5.943e+06	4.383e+06	157200	292200	691400	497000	232700	190200	1.201e+06	263700	454900	86560	446300	289200	524700	261300	267000	218700	271700	131300	309100	157000	103000	21840	6784	244500	55020	240400	30790	169900	60950	50110
2019-09-12T03:12:29.264	3.557e+07	8.158e+06	5.418e+07	2.868e+07	1.958e+07	1.682e+07	9.604e+06	1.463e+07	1.311e+07	3.677e+06	7.18e+06	772700	3.573e+06	3.399e+06	4.388e+06	653100	2.088e+06	1.135e+06	1.433e+06	982800	1.885e+06	1.876e+06	288300	2.275e+06	1.216e+06	671700	719100	220700	631600	483900	266700	129200	596600	111000	112500	115700	117400	229200	372300	81770	341100	140100	427700	264900	135700	127600	38370	123900	172900
2019-09-12T03:12:30.265	1.866e+07	2.656e+07	1.538e+07	1.958e+07	3.753e+07	2.72e+07	1.063e+07	2.057e+06	9.402e+06	2.144e+07	8.399e+06	6.423e+06	6.232e+06	5.852e+06	2.263e+06	751100	1.69e+06	787200	1.134e+06	912000	1.752e+06	2.013e+06	486800	1.719e+06	1.097e+06	703800	368200	1.345e+06	271900	761700	607300	716000	320900	243600	431200	959100	93870	97840	494000	85570	180000	72890	54860	77640	177700	77890	100700	139500	141400
2019-09-12T03:12:31.265	1.779e+07	2.73e+07	6.336e+07	2.832e+07	3.077e+07	8.543e+06	1.924e+07	6.459e+06	1.33e+07	1.829e+07	7.185e+06	1.184e+07	4.587e+06	4.243e+06	3.14e+06	2.675e+06	2.531e+06	4.859e+06	997100	1.544e+06	635000	1.192e+06	2.328e+06	763700	850900	563800	1.408e+06	1.13e+06	324300	428800	276400	470100	456500	305900	86200	25560	290800	560900	158100	295200	170200	82530	198700	254900	88100	135100	64030	100100	83790
2019-09-12T03:12:32.265	3.219e+07	3.521e+07	4.797e+07	2.771e+07	3.164e+07	3.605e+07	1.365e+07	1.085e+07	1.166e+07	3.441e+06	5.329e+06	7.153e+06	8.021e+06	7.644e+06	4.358e+06	206800	3.616e+06	2.109e+06	3.582e+06	3.587e+06	2.143e+06	1.942e+06	600600	256600	1.243e+06	564800	526700	232100	434900	429100	nan	450000	661000	250200	210900	207900	48800	56390	245700	169200	73960	170600	74110	141700	66930	57150	48450	175000	81510
2019-09-12T03:12:33.265	5.186e+07	3.372e+07	7.763e+06	1.484e+07	3.245e+07	1.157e+07	2.518e+07	8.304e+06	1.886e+07	8.793e+06	3.986e+06	1.243e+07	4.978e+06	4.516e+06	2.756e+06	2.201e+06	1.361e+06	3.054e+06	251500	689400	1.132e+06	1.595e+06	1.29e+06	3.524e+06	569700	752600	227200	782400	507700	972500	694600	1.071e+06	758100	408200	378800	196500	103600	149700	107600	530900	197000	591700	151600	288500	122800	391600	338800	211300	205400
2019-09-12T03:12:34.265	1.76e+08	1.385e+08	7.058e+07	5.385e+07	5.922e+07	4.116e+07	1.552e+07	1.366e+07	3.887e+07	1.009e+07	1.271e+07	1.311e+07	1.329e+07	6.144e+06	7.101e+06	1.019e+07	6.642e+06	6.592e+06	8.739e+06	4.537e+06	5.557e+06	820700	4.67e+06	4.564e+06	1.71e+06	2.247e+06	2.749e+06	1.881e+06	581400	1.382e+06	1.829e+06	744200	1.209e+06	306200	1.256e+06	488600	814700	753500	254600	696600	612700	410900	189200	219700	332800	379000	341700	516100	509600
2019-09-12T03:12:35.265	1.634e+08	1.784e+08	6.359e+07	9.852e+07	6.339e+07	8.24e+07	4.351e+07	1.235e+07	2.38e+07	1.688e+07	1.468e+07	3.743e+07	9.192e+06	2.108e+07	1.72e+07	6.848e+06	7.977e+06	8.862e+06	7.178e+06	2.271e+06	2.854e+06	5.326e+06	1.548e+06	6.186e+06	2.01e+06	3.316e+06	3.204e+06	1.45e+06	1.38e+06	226300	993600	839500	371800	396300	91870	395600	518800	430400	348300	484300	285300	124400	182900	317400	254200	187700	50720	294800	343600
2019-09-12T03:12:36.265	1.513e+08	1.047e+08	5.176e+07	1.236e+08	6.889e+07	2.682e+07	2.519e+07	2.402e+07	8.652e+06	2.08e+07	2.301e+07	1.483e+07	1.217e+07	8.128e+06	6.881e+06	8.705e+06	7.258e+06	7.876e+06	4.484e+06	2.531e+06	5.509e+06	4.778e+06	4.067e+06	5.414e+06	517000	4.215e+06	3.582e+06	3.019e+06	1.358e+06	991800	897800	871700	890200	1.402e+06	310400	1.021e+06	764200	535500	539200	714800	115400	741000	118800	878700	890200	907700	291200	675000	311900
2019-09-12T03:12:37.265	1.893e+08	2.375e+08	1.132e+08	1.795e+08	4.954e+07	4.73e+07	5.345e+07	3.092e+07	3.82e+07	3.741e+07	3.449e+07	2.189e+07	2.849e+07	8.492e+06	1.246e+07	8.05e+06	4.592e+06	5.309e+06	1.157e+06	4.844e+06	7.371e+06	3.812e+06	4.08e+06	5.503e+06	4.893e+06	905700	1.628e+06	2.721e+06	2.515e+06	937300	2.856e+06	1.008e+06	795000	789400	1.097e+06	1.023e+06	676900	256800	803500	1.038e+06	315300	920600	431500	746600	57000	496800	357200	1.19e+06	321300
2019-09-12T03:12:38.265	3.862e+08	2.677e+08	2.528e+08	1.876e+08	1.099e+08	3.83e+07	1.394e+08	7.483e+07	7.934e+07	4.553e+07	1.906e+07	3.056e+07	1.014e+07	2.963e+07	2.531e+07	1.469e+07	2.271e+07	1.708e+07	7.13e+06	1.436e+06	5.18e+06	7.168e+06	1.419e+06	2.277e+06	3.262e+06	831100	1.121e+06	2.337e+06	1.864e+06	3.123e+06	4.197e+06	1.191e+06	1.309e+06	1.913e+06	1.306e+06	622700	252000	1.042e+06	477500	583600	654200	645100	630600	450300	185600	398200	241000	816800	486500
2019-09-12T03:12:39.265	2.232e+08	2.745e+07	1.803e+08	1.293e+08	1.277e+08	6.762e+07	4.78e+07	6.44e+07	3.28e+07	7.531e+06	2.321e+07	2.429e+07	1.157e+07	1.007e+07	1.815e+07	8000000	1.032e+07	5.379e+06	1.363e+06	3.791e+06	2.002e+06	6.395e+06	2.519e+06	1.052e+07	2.119e+06	1.823e+06	3.492e+06	4.513e+06	1.844e+06	1.053e+06	938800	2.435e+06	1.434e+06	2.842e+06	2.107e+06	1.409e+06	1.538e+06	632700	579200	578700	843700	690100	566900	474200	266600	1.083e+06	1.034e+06	511400	161800
2019-09-12T03:12:40.265	3.384e+08	2.222e+08	3.635e+08	1.325e+08	1.326e+08	1.924e+08	4.288e+07	3.665e+07	8.258e+07	8.278e+07	3.36e+07	2.651e+07	3.431e+06	3.215e+07	6.962e+06	6.066e+06	1.032e+07	1.036e+07	6.225e+06	7.48e+06	2.183e+06	7.01e+06	7.814e+06	2.085e+06	2.383e+06	6.725e+06	2.661e+06	2.185e+06	2.922e+06	5.293e+06	1.184e+06	2.55e+06	854200	1.2e+06	2.34e+06	1.05e+06	1.017e+06	296800	416200	462000	446500	1.263e+06	675400	703200	617200	632100	617300	447200	431900
2019-09-12T03:12:41.265	9.422e+07	2.666e+08	3.255e+08	6.877e+07	1.251e+08	1.401e+08	3.079e+07	4.788e+07	2.582e+07	1.053e+08	7.256e+06	2.453e+07	1.07e+07	1.768e+07	1.009e+07	3.421e+06	1.17e+07	6.132e+06	3.049e+06	7.333e+06	1.167e+07	7.574e+06	245100	428700	2.842e+06	1.424e+06	1.601e+06	949400	3.983e+06	1.742e+06	1.458e+06	1.568e+06	2.492e+06	856600	1.063e+06	1.257e+06	1.462e+06	262400	557200	842300	1.367e+06	363500	667100	361100	512700	308400	652000	86180	513300
2019-09-12T03:12:42.265	9.891e+07	2.226e+08	1.838e+08	1.058e+08	1.104e+08	1.082e+08	8.917e+07	1.91e+07	3.878e+07	3.645e+07	1.661e+07	1.117e+07	1.678e+07	2.733e+07	7.105e+06	1.25e+07	9.554e+06	7.53e+06	5.443e+06	4.079e+06	4.399e+06	3.29e+06	3.493e+06	3.583e+06	1.028e+06	3.544e+06	3.099e+06	639400	1.139e+06	949500	734900	598800	1.089e+06	1.574e+06	782000	438500	1.133e+06	172500	590300	257300	321700	572400	453300	231400	654100	392400	567300	279500	740500
2019-09-12T03:12:43.265	7.176e+07	3.607e+07	3.383e+06	1.685e+07	1.672e+07	3.657e+07	7.464e+06	1.323e+07	5.112e+06	5.939e+06	1.751e+07	5.35e+06	4.652e+06	4.54e+06	6.956e+06	1.502e+06	2.139e+06	2.73e+06	2.061e+06	835500	2.534e+06	1.078e+06	1.075e+06	1.188e+06	1.931e+06	1.16e+06	476100	1.225e+06	814700	318000	264500	480800	448600	129400	610300	543000	131800	245800	520100	132700	104500	37050	34530	131600	26120	269000	318300	262100	89540
2019-09-12T03:12:44.265	4.424e+07	4.783e+07	5.162e+07	2.698e+07	2.515e+07	1.668e+07	1.55e+07	1.862e+07	1.712e+06	7.785e+06	1.049e+07	1.393e+07	4.401e+06	4.432e+06	4.869e+06	3.844e+06	1.246e+06	3.587e+06	3.521e+06	2.694e+06	1.484e+06	1.298e+06	1.035e+06	354700	1.057e+06	440300	1.242e+06	488800	844800	474600	135900	368500	140800	273300	287400	529000	541700	191500	211000	16270	98280	207600	51120	51190	134900	271600	55620	130200	111700
2019-09-12T03:12:45.265	1.907e+07	6.205e+07	2.792e+07	3.021e+07	2.665e+06	8.775e+06	1.402e+07	7.201e+06	1.113e+07	2.309e+06	6.738e+06	4.945e+06	3.224e+06	3.352e+06	3.391e+06	7.055e+06	1.841e+06	3.799e+06	1.913e+06	3.334e+06	1.603e+06	1.217e+06	2.389e+06	157400	1.297e+06	830000	861500	1.012e+06	738300	777600	84690	555400	347300	231100	251700	337600	460000	143000	68550	154900	35050	78950	129800	181800	131400	160400	41210	42030	26480
2019-09-12T03:12:46.265	1.35e+07	2.469e+07	3.832e+07	2.582e+07	6.674e+06	2.746e+07	2.683e+06	1.016e+07	2.277e+07	6.648e+06	8.558e+06	9.884e+06	1.156e+06	1.623e+06	3.745e+06	3.022e+06	4.053e+06	2.463e+06	1.372e+06	1.153e+06	2.593e+06	2.38e+06	905300	289300	741000	725200	278200	585500	205200	646700	567100	287200	87610	578000	531600	226700	261900	187200	256200	167100	49530	258800	166700	18810	167200	98860	24550	150600	43520
2019-09-12T03:12:47.265	1.619e+07	4.373e+06	3.932e+07	2.953e+07	9.562e+06	1.937e+07	7.16e+06	6.413e+06	9.824e+06	4.72e+06	1.78e+06	4.59e+06	1.729e+06	4.481e+06	2.107e+06	1.926e+06	3.388e+06	1.204e+06	672600	1.534e+06	239700	2.093e+06	340400	418700	624400	471200	349500	167600	309600	589200	257300	102600	60150	329400	158700	342000	133600	112100	163300	149100	117400	57640	281100	190400	46880	109400	124500	129000	245400
2019-09-12T03:12:48.265	3.373e+07	3.061e+06	7.25e+06	9.635e+06	1.23e+07	1.3e+07	3.719e+06	1.094e+07	1.144e+06	5.269e+06	1.666e+06	1.959e+06	3.905e+06	1.96e+06	2.346e+06	3.371e+06	2.682e+06	635700	864400	585900	1.73e+06	804800	1.215e+06	1.68e+06	1.008e+06	728100	148800	834400	174000	227900	36570	52100	22640	125700	115700	163100	74800	74000	124200	531000	112400	105700	67890	174800	40900	193100	14830	136400	79940
2019-09-12T03:12:49.265	1.37e+07	4.666e+07	2.107e+07	3.741e+07	2.289e+07	6.604e+06	3.782e+06	7.164e+06	4.208e+06	1.446e+07	8.75e+06	4.475e+06	1.882e+06	7.463e+06	1.81e+06	1.479e+06	1.639e+06	2.295e+06	475200	2.118e+06	806100	768300	529000	882400	561200	511800	100500	22180	538900	308400	347100	449500	255600	53650	84490	423600	142800	169000	157800	159000	92080	49350	107700	141400	88060	58020	47660	49890	70350
2019-09-12T03:12:50.265	2.907e+07	4.054e+07	1.169e+07	1.342e+07	1.384e+07	2.011e+06	1.835e+07	7.27e+06	4.791e+06	4.524e+06	4.037e+06	3.736e+06	977100	3.102e+06	1.067e+06	2.61e+06	1.085e+06	668600	262900	1.655e+06	866700	917000	401800	645500	518500	442500	562500	428900	292500	318300	323400	245900	189200	236600	71970	211100	102200	133900	205700	152700	129100	107500	138900	377400	189700	69770	131300	151700	68570
2019-09-12T03:12:51.265	4.044e+07	3.145e+07	4.874e+07	2.427e+07	1.923e+07	1.34e+07	1.193e+07	1.373e+07	8.42e+06	2.457e+06	3.72e+06	5.317e+06	2.888e+06	1.885e+06	2.837e+06	1.057e+06	2.468e+06	2.764e+06	570200	464400	1.638e+06	1.553e+06	611600	552300	360200	916400	332500	427200	704800	370900	577200	277600	318800	365000	498700	199100	395700	181700	170000	93390	125900	151000	142500	101700	209000	195700	175000	290700	55630
2019-09-12T03:12:52.265	3.687e+07	5.306e+07	3.197e+07	2.273e+07	2.372e+07	2.619e+07	8.009e+06	3.317e+06	6.075e+06	2.356e+06	4.243e+06	6.368e+06	4.167e+06	2.769e+06	3.9e+06	2.691e+06	1.709e+06	1.657e+06	704700	577200	734200	1.122e+06	978000	677300	458700	563300	481500	551500	781600	356100	746400	291300	405900	222700	81870	221700	196900	101300	218200	108700	189000	144200	197500	124100	207400	221900	151300	146500	151900
2019-09-12T03:12:53.265	3.168e+07	1.076e+07	2.466e+07	2.738e+07	5.408e+06	7.058e+06	5.042e+06	6.128e+06	3.151e+06	5.875e+06	5.578e+06	2.502e+06	2.096e+06	2.681e+06	2.415e+06	2.507e+06	555600	1.194e+06	436900	1.211e+06	934000	347700	652500	705000	63390	458500	296100	579000	137400	194800	154600	83610	351500	121400	179400	351900	116100	298800	163500	164900	102400	51300	136200	143000	77910	104700	113500	73670	246400
2019-09-12T03:12:54.265	5.107e+07	1.658e+07	2.841e+07	1.494e+07	5.135e+06	1.915e+07	1.044e+07	9.438e+06	5.329e+06	9.702e+06	4.47e+06	4.35e+06	2.588e+06	1.96e+06	1.537e+06	899700	662200	368100	926200	529200	1.097e+06	1.608e+06	1.276e+06	586600	354000	521000	283900	359400	107300	349700	174100	217800	351400	222500	158600	106000	85160	165700	254900	121700	190400	283900	170200	220000	127300	174000	126700	167200	267200
2019-09-12T03:12:55.265	2.787e+07	2.861e+07	2.131e+07	1.062e+07	1.829e+07	6.492e+06	8.903e+06	6.168e+06	7.29e+06	3.337e+06	3.983e+06	3.597e+06	2.879e+06	4.141e+06	555200	1.175e+06	572200	1.427e+06	675800	1.273e+06	720500	832700	459200	793200	714800	306800	216900	386200	205100	212800	141900	186200	200600	237000	310700	154200	341200	135500	55520	117300	143100	96620	197200	70540	56950	186500	276400	284300	288200
2019-09-12T03:12:56.265	2.572e+07	4.577e+07	2.096e+07	1.273e+07	9.284e+06	3.594e+06	9.807e+06	5.079e+06	9.194e+06	5.207e+06	2.743e+06	3.216e+06	1.423e+06	1.808e+06	2.661e+06	1.522e+06	1.187e+06	333100	393200	648700	1.089e+06	843100	778600	177900	158400	562600	351600	521000	584800	156600	339500	237800	318200	162200	349200	137700	399700	257900	231800	159500	325900	282700	351700	287700	308600	334100	399300	277700	383900
2019-09-12T03:12:57.265	3.218e+07	5.688e+06	2.895e+07	2.263e+07	2.135e+07	1.063e+07	1.502e+07	5.437e+06	1.874e+06	3.551e+06	3.701e+06	2.766e+06	4.799e+06	870800	2.568e+06	478800	1.814e+06	1.887e+06	1.078e+06	600200	650100	947000	732300	480100	312000	504000	236500	183900	393000	374700	378200	198900	333500	274400	140400	170000	400500	282000	368600	337100	261900	252300	255200	413400	358000	437800	386500	544600	366200
2019-09-12T03:12:58.265	3.342e+07	1.261e+07	2.747e+07	1.373e+07	2.444e+07	7.471e+06	7.956e+06	1.253e+07	6.262e+06	2.966e+06	4.585e+06	3.81e+06	3.085e+06	1.625e+06	1.753e+06	1.773e+06	1.775e+06	786800	1.007e+06	762600	479000	826900	396100	908800	620300	509400	659900	259300	566300	147100	556100	42840	343700	274000	366100	159700	256300	243300	227200	248200	386200	152100	249500	162400	334400	137000	388100	216100	595800
2019-09-12T03:12:59.265	3.201e+07	2.635e+07	2.108e+07	2.865e+07	3.055e+06	3.456e+06	3.474e+06	4.01e+06	3.05e+06	751700	4.098e+06	3.789e+06	2.365e+06	3.139e+06	827700	2.344e+06	382600	1.023e+06	716300	1.127e+06	475900	822400	351100	285200	181800	114900	146100	559800	250000	189100	68210	134800	149700	169800	135900	90400	117700	90050	169600	185900	135900	96370	90090	74680	111300	94200	114000	92320	136500
2019-09-12T03:13:00.265	6.539e+06	2.888e+06	2.24e+06	nan	4.54e+06	6.372e+06	919900	1.483e+06	207200	2.183e+06	638800	643600	438000	847800	601800	341400	271200	250100	127200	222500	232000	251000	296300	119900	268100	129100	97240	253500	215700	95750	99850	86820	105200	82610	164100	166800	185200	106200	256100	75070	525300	207800	844200	211300	292700	179600	301900	213000	194200
2019-09-12T03:13:01.265	7.998e+06	1.766e+06	5.89e+06	6.559e+06	3.873e+06	1.971e+06	2.098e+06	3.52e+06	2.221e+06	1.321e+06	1.263e+06	2.288e+06	1.306e+06	555000	150700	420100	439100	633700	415100	384100	243900	133400	311700	126900	400100	108300	219500	118000	155900	187600	215800	129600	174000	163600	119200	194900	74700	129200	87980	108800	82260	173800	104000	143400	124600	101400	138400	85860	68000
2019-09-12T03:13:02.265	8.023e+06	1.77e+06	7.049e+06	4.504e+06	1.598e+06	2.916e+06	1.301e+06	2.272e+06	1.736e+06	951600	584200	866500	619200	1.104e+06	381700	411600	387800	488800	313200	182800	125500	526200	248600	178200	179600	38810	133900	267200	69840	114500	144400	121900	67150	135900	17040	155900	80140	147400	115300	123600	120300	154600	88320	200100	203600	85740	153900	82800	107500
2019-09-12T03:13:03.265	1.298e+07	4.107e+06	3.539e+06	5.041e+06	1.362e+06	4.672e+06	2.197e+06	625300	1.03e+06	705100	818400	320500	1.197e+06	426500	293200	506600	439400	414700	232800	187300	192100	112100	204600	238500	484600	94410	149400	131200	178700	215900	63120	106500	143300	98380	65780	130700	42180	158200	39540	103300	89430	464900	117600	328200	127300	431800	105700	379300	150600
2019-09-12T03:13:04.265	8.631e+06	7.1e+06	4.234e+06	3.302e+06	1.574e+06	1.335e+06	1.834e+06	4.058e+06	1.094e+06	225900	672100	793400	1.497e+06	1.527e+06	339200	326000	565700	344300	284100	198400	176700	703500	404100	256000	261800	330900	466000	102600	254800	218600	316600	360500	236500	287800	340800	417900	342500	549500	400800	553700	213100	585900	279500	625400	305400	678700	268600	342600	130200
2019-09-12T03:13:05.265	1.396e+07	1.451e+07	6.223e+06	1.04e+06	2.225e+06	1.949e+06	1.35e+06	2.829e+06	2.195e+06	1.842e+06	2.111e+06	901200	1.07e+06	1.383e+06	345100	1.047e+06	885500	638800	373600	576700	215900	667000	251100	420800	251300	477600	189500	553600	208800	487400	106500	544000	364800	617100	174600	748500	324900	761300	142200	548900	236100	977800	271800	1.433e+06	385400	1.485e+06	326800	1.781e+06	419700
2019-09-12T03:13:06.265	4.72e+06	5.598e+06	3.609e+06	6.094e+06	1.457e+06	2.025e+06	3.382e+06	3.424e+06	1.84e+06	801800	2.593e+06	390500	722200	417900	559200	470700	325000	777400	405300	244200	120700	531200	333100	577900	343000	474700	113600	594300	308200	415900	282500	499500	196800	993600	226500	1.816e+06	195900	2.583e+06	237300	1.524e+06	154100	290200	152900	289200	83090	252400	97410	325900	200400
2019-09-12T03:13:07.265	7.123e+06	9.286e+06	6.595e+06	7.942e+06	1.538e+06	4.134e+06	1.821e+06	4.143e+06	2.001e+06	1.117e+06	1.131e+06	569200	1.333e+06	767000	1.1e+06	599500	131300	712800	574400	819800	133700	1.631e+06	370100	1.361e+06	311100	1.242e+06	536900	902100	371100	980600	342000	882700	370600	802400	348200	1.007e+06	303600	1.227e+06	212200	1.669e+06	276900	1.528e+06	379100	594200	369200	213800	235000	104200	107700
2019-09-12T03:13:08.265	9.024e+06	1.256e+06	4.85e+06	5.55e+06	2.952e+06	4.712e+06	3.551e+06	1.22e+06	1.512e+06	1.973e+06	1.962e+06	1.633e+06	2.186e+06	725700	1.187e+06	2.388e+06	1.76e+06	2.457e+06	1.073e+06	2.403e+06	998800	1.459e+06	1.013e+06	1.332e+06	914100	1.559e+06	1.095e+06	1.342e+06	1.686e+06	613100	851100	497200	321000	171800	429000	105500	406200	104100	124200	50840	141500	114300	282400	84290	508800	75210	37610	71250	61290
2019-09-12T03:13:09.265	1.017e+07	9.656e+06	6.752e+06	4.2e+06	5.402e+06	3.89e+06	255600	2.073e+06	2.144e+06	1.524e+06	1.449e+06	1.719e+06	742900	996300	888700	377700	1.008e+06	688600	1.269e+06	1.349e+06	1.683e+06	161600	988300	123100	391900	222800	298500	167800	262700	234000	80520	147200	220200	225700	101700	84480	203300	96650	149300	96320	55420	85970	43750	50670	96090	93460	67250	33460	37990
2019-09-12T03:13:10.265	8.281e+06	1.308e+07	4.749e+06	8.263e+06	5.495e+06	3.01e+06	2.909e+06	3.573e+06	1.614e+06	1.014e+06	977400	476900	2.048e+06	1.264e+06	876400	604500	435200	440300	299800	442000	162700	151800	421100	247500	374100	130600	336300	332400	306700	315300	259800	306900	167800	159400	247200	118700	61780	126800	116200	110900	118000	79710	85790	42880	80470	23790	30990	53310	13830
2019-09-12T03:13:11.265	9.477e+06	8.278e+06	7.302e+06	5.257e+06	5.603e+06	2.635e+06	2.522e+06	5.543e+06	3.097e+06	1.247e+06	888300	1.469e+06	1.008e+06	300500	315100	731500	481800	329900	207500	126300	323300	317200	513500	342100	434300	465600	509500	353400	431600	278900	233400	193700	176400	55390	228400	181000	194600	168900	126300	100200	58210	44130	100400	51960	55620	19270	50020	42200	22020
2019-09-12T03:13:12.265	1.268e+07	3.225e+06	4.652e+06	6.839e+06	9.229e+06	5.252e+06	4.488e+06	3.046e+06	2.057e+06	116900	243200	1.95e+06	2.099e+06	1.187e+06	1.312e+06	373500	886800	734500	517500	545800	525500	644300	745500	667200	421500	454300	592200	351300	311500	386200	223500	270700	304100	302400	181400	158900	80960	147800	136700	156900	111500	135800	101300	80180	67990	82390	50550	62520	13810
2019-09-12T03:13:13.265	1.056e+07	1.204e+07	1.423e+07	9.467e+06	5.861e+06	4.689e+06	4.719e+06	2.93e+06	3.988e+06	2.338e+06	2.007e+06	1.985e+06	272400	809200	973100	1.315e+06	475700	614200	676900	244600	1.231e+06	516800	638500	866400	1.125e+06	759500	1.244e+06	1.228e+06	820700	857100	507800	566500	374000	286400	294300	247500	157100	130800	161900	71920	81090	88750	104300	54900	69220	46160	45010	25380	32920
2019-09-12T03:13:14.265	1.711e+07	1.394e+07	1.009e+07	1.497e+07	6.754e+06	317000	3.73e+06	1.378e+06	4.197e+06	573900	1.717e+06	1.299e+06	2.421e+06	819800	1.189e+06	415500	1.215e+06	969500	551700	985800	332700	869700	609200	918300	290600	1.626e+06	486200	1.695e+06	593700	5.584e+06	596600	2.957e+06	1.37e+06	2.11e+06	3.837e+06	1.85e+06	2.18e+07	2.343e+06	7.745e+06	1.709e+06	2.191e+06	1.521e+07	614300	1.384e+07	252000	1.384e+07	95540	6.306e+06	140100
2019-09-12T03:13:15.265	3.655e+08	1.788e+08	2.402e+08	2.108e+08	2.635e+08	1.62e+08	2.417e+08	1.482e+08	1.892e+08	1.453e+08	1.609e+08	1.098e+08	1.542e+08	5.309e+07	1.351e+08	3.058e+07	9.514e+07	1.714e+07	4.697e+07	4.097e+07	3.382e+07	3.5e+07	1.767e+07	4.517e+07	5.221e+06	2.125e+07	4.522e+06	2.693e+07	5.403e+06	1.849e+07	6.458e+06	1.743e+07	6.202e+06	7.362e+06	7.071e+06	8.991e+06	7.533e+06	1.041e+07	8.395e+06	1.324e+07	8.467e+06	2.526e+06	9.979e+06	3.47e+06	1.008e+07	1.069e+07	9.493e+06	4.172e+07	6.177e+06
2019-09-12T03:13:16.265	3.203e+07	2.531e+07	1.793e+07	1.108e+07	1.433e+07	1.147e+07	1.07e+07	4.114e+06	5.571e+06	8.514e+06	2.846e+06	2.063e+06	3.067e+06	2.359e+06	1.812e+06	1.11e+06	1.269e+06	1.587e+06	1.41e+06	1.008e+06	816400	1.121e+06	481700	1.187e+06	589800	834100	194700	615200	482500	699900	537000	487600	587700	929900	609200	1.151e+06	873500	1.406e+06	1.26e+06	1.48e+06	1.718e+06	2.686e+06	5.003e+06	4.462e+06	1.491e+07	1.629e+07	6.198e+06	1.741e+07	2.442e+06
2019-09-12T03:13:17.265	3.34e+07	3.583e+07	2.846e+07	1.467e+07	8.864e+06	1.601e+07	1.065e+07	9.634e+06	6.974e+06	1.18e+06	5.058e+06	3.633e+06	4.134e+06	1.642e+06	2.221e+06	1.207e+06	1.804e+06	1.778e+06	1.014e+06	1.292e+06	819000	1.259e+06	945100	1.457e+06	282700	889800	744500	1.381e+06	1.258e+06	1.058e+06	978200	1.136e+06	1.654e+06	1.438e+06	2.436e+06	1.405e+06	2.714e+06	1.407e+06	4.35e+06	1.786e+06	7.087e+06	1.424e+07	9.979e+06	2.247e+07	8.071e+06	1.447e+07	3.313e+06	4.685e+06	826600
2019-09-12T03:13:18.265	7.072e+07	8.245e+07	6.446e+07	4.873e+08	3.744e+07	4.735e+08	4.349e+07	8.342e+08	2.672e+07	5.757e+08	2.315e+07	6.774e+08	1.106e+07	2.473e+08	7.84e+06	3.135e+08	2.205e+07	9.923e+07	1.783e+07	5.494e+07	2.297e+07	2.414e+07	9.818e+06	2.026e+07	6.12e+06	1.123e+07	6.621e+06	1.071e+07	4.367e+06	9.727e+06	5.041e+06	7.735e+06	2.999e+06	5.491e+06	5.182e+06	5.96e+06	6.536e+06	8.381e+06	1.008e+07	9.942e+06	1.025e+07	5.191e+06	1.327e+07	1.025e+07	8.148e+06	2.755e+07	2.402e+07	1.1e+07	8.116e+06
2019-09-12T03:13:19.265	8.621e+06	1.801e+07	2.599e+07	1.998e+07	9.974e+06	9.107e+06	5.606e+06	4.682e+06	2.449e+06	4.955e+06	4.717e+06	308400	4.5e+06	2.938e+06	2.044e+06	2.01e+06	727700	1.984e+06	8.896e+06	1.718e+06	1.185e+07	3.895e+06	8.87e+06	2.901e+06	7.573e+06	2.528e+06	4.915e+06	2.36e+06	3.075e+06	2.162e+06	2.195e+06	1.789e+06	1.169e+06	2.095e+06	1.2e+06	2.18e+06	578700	1.904e+06	158100	2.768e+06	107700	95490	90810	71920	124800	111000	49140	74200	69120
2019-09-12T03:13:20.265	5.761e+07	9.25e+07	1.065e+08	2.117e+08	1.683e+08	1.772e+08	3.667e+08	1.052e+08	1.329e+08	4.331e+07	4.239e+07	3.173e+07	1.638e+07	1.151e+07	1.553e+07	8.708e+06	9.1e+06	6.917e+06	5.31e+06	5.863e+06	6.153e+06	7.016e+06	6.106e+06	6.742e+06	3.84e+06	4.02e+06	4.338e+06	3.042e+06	2.048e+06	2.43e+06	1.565e+06	1.136e+06	779700	827300	317200	421300	345700	256600	117200	191800	132800	143600	73760	55550	82390	73300	85000	12100	84110
2019-09-12T03:13:21.265	2.559e+07	6.451e+07	2.993e+07	6.954e+07	5.389e+07	6.268e+07	8.021e+07	6.716e+07	7.807e+07	3.88e+07	3.638e+07	2.27e+07	1.559e+07	1.221e+07	1.228e+07	1.686e+07	9.425e+06	9.989e+06	7.781e+06	8.49e+06	8.692e+06	1.048e+07	7.437e+06	9.603e+06	5.313e+06	5.308e+06	3.751e+06	4.967e+06	1.773e+06	3.323e+06	1.072e+06	1.789e+06	526500	955400	457400	264500	173500	188200	101500	253600	100200	98050	26600	66840	64710	70200	94380	47490	60990
2019-09-12T03:13:22.265	3.889e+07	3.79e+07	4.24e+07	4.299e+07	2.246e+07	4.903e+07	3.247e+07	4.644e+07	4.551e+07	1.992e+07	5.066e+07	2.634e+07	2.31e+07	2.958e+07	2.051e+07	3.033e+07	8.196e+06	2.418e+06	6.176e+06	3.353e+06	4.026e+06	8.435e+06	3.457e+06	2.455e+07	3.542e+06	1.094e+07	2.521e+06	5.87e+06	2.416e+06	3.436e+06	1.672e+06	1.597e+06	964200	1.139e+06	526400	586200	159000	233000	168900	185100	70060	69410	57780	56480	41420	25480	64680	44650	36210
2019-09-12T03:13:23.265	6.025e+06	2.358e+07	5.135e+07	7.706e+07	7.421e+07	5.873e+07	7.035e+07	2.189e+07	2.95e+07	2.205e+07	1.628e+07	8.878e+06	7.343e+06	1.014e+07	1.084e+07	1.045e+07	5.921e+06	8.468e+06	7.597e+06	1.125e+07	7.628e+06	1.214e+07	8.057e+06	8.166e+06	7.227e+06	5.761e+06	5.721e+06	3.168e+06	3.82e+06	2.799e+06	2.425e+06	1.542e+06	1.17e+06	1.071e+06	913500	812900	891800	552200	286000	341600	212400	122900	179500	115400	123700	45310	119000	82280	93840
2019-09-12T03:13:24.265	2.564e+07	4.067e+07	4.222e+07	4.018e+07	2.467e+07	2.032e+07	2.076e+07	1.675e+07	2.147e+07	1.573e+07	2.042e+07	1.404e+07	1.468e+07	1.045e+07	1.545e+07	9.777e+06	1.111e+07	9.387e+06	1.008e+07	7.764e+06	8.634e+06	1.525e+07	8.871e+06	9.027e+06	7.307e+06	7.696e+06	5.749e+06	3.849e+06	4.296e+06	3.624e+06	3.108e+06	1.989e+06	2.046e+06	1.661e+06	1.676e+06	1.007e+06	1.11e+06	732600	652000	209500	321900	155400	114300	138400	128400	163900	84520	133300	185300
2019-09-12T03:13:25.265	1.142e+08	6.522e+07	5.24e+07	5.82e+07	3.095e+07	7.179e+07	2.788e+07	4.03e+07	1.911e+07	3.221e+07	1.695e+07	4.108e+07	1.905e+07	3.42e+07	1.691e+07	2.343e+07	1.397e+07	2.665e+07	1.228e+07	2.226e+07	1.094e+07	5.946e+06	9.847e+06	5.864e+06	7.938e+06	5.421e+06	6.352e+06	5.11e+06	4.325e+06	3.526e+06	3.089e+06	2.168e+06	1.862e+06	1.621e+06	1.243e+06	1.206e+06	827200	617200	395000	315100	292300	136600	294400	109500	240800	134400	103500	36770	68660
2019-09-12T03:13:26.265	2.413e+07	7.981e+07	3.714e+07	4.508e+07	2.417e+07	7.115e+07	3.193e+07	3.473e+07	2.546e+07	2.173e+07	2.63e+07	1.638e+07	1.646e+07	1.102e+07	1.788e+07	1.373e+07	1.545e+07	1.193e+07	1.374e+07	1.207e+07	1.35e+07	1.205e+07	1.062e+07	9.785e+06	1.023e+07	7.824e+06	6.617e+06	5.453e+06	4.486e+06	4.017e+06	3.522e+06	2.34e+06	2.433e+06	1.73e+06	1.42e+06	1.305e+06	860000	387200	544000	164900	136600	117500	90460	97870	167300	148300	84790	44690	59850
2019-09-12T03:13:27.265	3.245e+07	4.52e+07	3.757e+07	5.675e+07	4.59e+07	6.234e+07	3.154e+07	2.47e+07	6.908e+07	1.114e+07	3.85e+07	5.362e+06	3.21e+07	3.801e+07	2.367e+07	3.16e+07	2.254e+07	1.928e+07	1.672e+07	1.525e+07	1.472e+07	1.269e+07	1.296e+07	9.423e+06	7.961e+06	8.192e+06	6.317e+06	4.882e+06	3.535e+06	3.853e+06	2.485e+06	2.471e+06	1.735e+06	1.755e+06	1.419e+06	747500	775900	478400	423200	266300	270000	221000	92290	194300	82510	155500	108400	63550	94050
2019-09-12T03:13:28.265	1.917e+09	7.444e+08	200000000	1.163e+08	2.438e+08	1.175e+08	2.278e+08	1.519e+08	3.566e+08	2.535e+08	5.751e+08	3.46e+08	7.408e+08	2.676e+08	1.781e+08	1.972e+07	2.691e+07	1.433e+07	2.177e+07	1.623e+07	1.82e+07	1.888e+07	1.608e+07	1.438e+07	9.828e+06	1.124e+07	6.458e+06	6.898e+06	3.655e+06	4.247e+06	2.603e+06	2.465e+06	2.166e+06	1.86e+06	1.431e+06	1.14e+06	530800	466200	256600	247900	139900	142400	87320	82120	88860	199100	51850	95090	170700
2019-09-12T03:13:29.265	3.773e+08	2.167e+08	3.674e+08	5.533e+08	3.925e+08	4.765e+08	1.015e+09	8.143e+08	4.852e+08	8.393e+08	1.063e+09	1.531e+09	2.994e+08	6.68e+07	2.441e+08	3.73e+07	7.971e+08	3.146e+07	4.353e+07	2.669e+07	1.983e+07	1.358e+07	2.264e+07	1.139e+07	1.59e+07	7.654e+06	1.045e+07	5.278e+06	6.912e+06	3.3e+06	4.896e+06	2.799e+06	3.359e+06	1.953e+06	1.763e+06	1.085e+06	906700	531300	482700	69010	262800	76100	271800	87340	116000	71880	106900	71850	91680
2019-09-12T03:13:30.265	1.902e+09	5.995e+08	4.337e+09	3.349e+08	2.032e+09	1.675e+09	1.675e+09	1.919e+09	2.091e+09	2.976e+08	8.067e+07	3.679e+08	4.786e+07	4.173e+07	3.409e+07	3.034e+07	2.625e+07	2.398e+07	2.216e+07	1.819e+07	1.105e+07	1.053e+07	9.462e+06	8.797e+06	7.099e+06	6.564e+06	3.776e+06	3.773e+06	2.031e+06	2.008e+06	1.268e+06	1.346e+06	797200	851600	635300	739000	358500	116000	187300	219500	115600	218200	101900	193800	62970	76340	53240	33680	66760
2019-09-12T03:13:31.265	2.152e+09	1.075e+09	1.959e+09	1.077e+09	1.377e+09	7.08e+08	1.285e+09	9.78e+08	8.131e+08	9.06e+08	1.191e+09	1.027e+09	1.076e+09	3.285e+07	2.659e+08	2.338e+07	2.545e+07	1.849e+07	2.793e+08	1.486e+07	2.006e+08	1.165e+07	1.698e+07	8.907e+06	1.577e+08	5.383e+06	4.227e+06	3.002e+06	3.7e+06	1.94e+06	2.001e+06	1.479e+06	1.132e+06	716300	772400	261100	389400	62170	260600	150300	60210	144200	52860	65120	172800	91540	67030	100700	52540
2019-09-12T03:13:32.265	1.523e+08	2.073e+08	2.266e+08	2.295e+08	1.882e+08	1.929e+08	2.143e+08	1.541e+08	1.91e+08	1.669e+08	1.27e+08	1.666e+08	8.007e+07	8.865e+07	4.699e+07	5.043e+07	3.721e+07	3.486e+07	2.515e+07	2.316e+07	1.382e+07	1.357e+07	1.169e+07	6.673e+06	6.341e+06	3.853e+06	3.876e+06	3.148e+06	3000000	1.974e+06	1.579e+06	892400	1.172e+06	551800	549400	450400	359200	314300	137100	161600	101700	14790	70380	186500	80640	55570	94410	64020	88180
2019-09-12T03:13:33.265	2.049e+07	4.258e+07	3.335e+07	2.489e+07	2.35e+07	2.597e+07	1.84e+07	1.686e+07	1.075e+07	2.055e+07	1.303e+07	1.87e+07	9.408e+06	3.847e+07	9.759e+06	3.4e+07	1.565e+07	2.63e+07	1.925e+07	1.959e+07	1.337e+07	1.053e+07	9.665e+06	7.369e+06	6.766e+06	5.125e+06	3.674e+06	3.573e+06	2.453e+06	2.181e+06	1.114e+06	1.075e+06	857900	686100	720300	339300	238900	244500	241200	245300	125800	72050	62240	106200	135400	86260	111200	42590	102700
2019-09-12T03:13:34.265	1.111e+09	3.873e+08	8.832e+08	1.966e+07	2.427e+08	2.012e+07	1.712e+07	3.047e+07	1.145e+07	1.498e+07	1.588e+07	1.098e+07	7.684e+06	1.318e+07	7.816e+06	2.533e+07	7.218e+06	8.166e+06	7.349e+06	1.581e+07	7.236e+06	1.164e+07	6.983e+06	9.158e+06	6.06e+06	6.055e+06	3.948e+06	3.408e+06	2.922e+06	2.162e+06	1.669e+06	1.018e+06	823400	825900	576600	342400	312700	338900	215300	252000	131600	177100	147100	149400	120800	149800	50790	95600	92640
2019-09-12T03:13:35.265	6.482e+09	1.29e+09	1.631e+10	4.807e+09	3.129e+09	1.806e+08	2.454e+07	6.728e+06	9.694e+06	6.801e+06	1.134e+07	8.44e+06	1.015e+07	1.31e+07	1.013e+07	5.503e+06	6.952e+06	1.066e+07	8.728e+06	8.964e+06	7.811e+06	7.947e+06	5.961e+06	8.197e+06	5.349e+06	5.503e+06	3.353e+06	3.333e+06	1.854e+06	2.461e+06	1.049e+06	1.407e+06	822000	414800	484900	367500	332300	357800	194900	222300	101600	114900	108600	35540	67430	120000	140400	60980	58330
2019-09-12T03:13:36.265	3.697e+07	2.317e+07	1.466e+07	2.324e+07	1.862e+07	1.715e+07	1.621e+07	3.214e+07	2.794e+07	9.884e+07	2.935e+07	3.631e+07	1.778e+07	1.354e+07	1.9e+07	1.934e+07	1.811e+07	1.87e+07	1.521e+07	1.397e+07	1.266e+07	1.625e+07	6.539e+06	1.069e+07	3.377e+06	4.828e+06	1.939e+06	4.11e+06	1.148e+06	1.985e+06	282900	756400	302500	476400	207500	194600	258300	115200	79510	131000	205800	83320	29920	59740	85500	82750	58160	114000	39180
2019-09-12T03:13:37.265	5.079e+08	8.144e+08	4.391e+08	4.003e+07	4.117e+08	4.268e+07	2.637e+08	3.228e+07	1.98e+08	2.631e+07	3.564e+07	2.2e+07	2.61e+07	1.907e+07	2.562e+07	1.338e+07	2.305e+07	1.215e+07	1.738e+07	1.093e+07	1.254e+07	1.002e+07	8.069e+06	1.159e+07	5.796e+06	6.088e+06	3.257e+06	3.366e+06	1.946e+06	1.815e+06	1.633e+06	1.171e+06	666700	626600	246300	117400	190800	182600	140200	119800	127600	187100	139700	128000	46450	105600	35130	73510	44870
2019-09-12T03:13:38.265	5.157e+07	4.524e+07	5.24e+07	6.63e+07	6.733e+07	6.818e+07	6.243e+07	8.446e+07	6.756e+07	1.059e+08	5.506e+07	9.067e+07	4.728e+07	1.408e+08	2.327e+07	1.22e+08	3.333e+07	6.826e+07	3.249e+07	4.431e+07	1.635e+07	2.543e+07	9.993e+06	1.847e+07	6.793e+06	1.07e+07	4.979e+06	5.82e+06	2.914e+06	3.609e+06	1.818e+06	1.719e+06	1.286e+06	846600	562500	500700	285400	193000	261300	226000	141000	154600	228800	73490	78820	148500	32950	27840	117800
2019-09-12T03:13:39.265	1.197e+08	1.196e+08	1.241e+08	1.626e+08	1.762e+08	1.039e+08	1.755e+08	7.592e+07	1.832e+08	1.211e+08	1.379e+08	1.283e+08	8.348e+07	1.167e+08	7.517e+07	7.753e+07	6.029e+07	5.215e+07	4.517e+07	3.864e+07	2.627e+07	2.41e+07	1.533e+07	1.552e+07	1.051e+07	1.033e+07	5.772e+06	6.838e+06	3.583e+06	3.117e+06	1.732e+06	1.691e+06	1.382e+06	854100	723300	531600	260300	220200	328900	200100	133800	235500	105400	121800	136300	154700	76600	136700	112000
2019-09-12T03:13:40.265	1.31e+08	9.519e+07	8.54e+07	7.439e+07	9.684e+07	7.087e+07	7.489e+07	6.414e+07	6.671e+07	6.005e+07	4.444e+07	5.219e+07	3.332e+07	3.692e+07	2.439e+07	3.105e+07	1.975e+07	2.981e+07	1.882e+07	2.353e+07	1.39e+07	1.667e+07	1.353e+07	1.107e+07	7.262e+06	6.853e+06	5.976e+06	3.379e+06	3.738e+06	2.522e+06	1.955e+06	994800	975000	705000	697200	368800	334000	288000	154300	299400	213300	155800	271300	68080	91860	83150	102500	93680	46210
2019-09-12T03:13:41.265	1.204e+09	1.173e+08	1.033e+09	1.134e+08	4.268e+07	1.32e+08	5.501e+07	4.282e+07	2.9e+07	3.898e+07	2.693e+07	3.628e+07	3.419e+07	2.797e+07	2.509e+07	2.206e+07	2.34e+07	1.636e+07	1.955e+07	1.642e+07	1.669e+07	1.364e+07	1.185e+07	1.302e+07	7.625e+06	8.816e+06	5.997e+06	5.549e+06	3.628e+06	2.584e+06	2.278e+06	1.9e+06	1.355e+06	1.056e+06	503900	643100	285700	360400	202700	248600	169900	264300	266100	108600	137300	58500	118500	152900	29600
2019-09-12T03:13:42.265	8.597e+07	7.851e+07	7.15e+07	9.32e+07	5.082e+07	7.608e+07	3.608e+07	6.09e+07	4.359e+07	5.133e+07	5.899e+07	5.472e+07	4.489e+07	5.516e+07	3.245e+07	2.929e+07	2.723e+07	3.019e+07	2.392e+07	2.84e+07	2.44e+07	2.819e+08	1.788e+07	2.305e+07	1.43e+07	1.434e+07	8.263e+06	1.106e+07	4.652e+06	6.336e+06	2.773e+06	3.496e+06	1.717e+06	1.144e+06	511300	731100	460900	310700	296400	332000	323300	182400	189700	240900	215300	188500	102400	109000	73180
2019-09-12T03:13:43.265	4.295e+08	2.443e+08	2.799e+08	1.256e+08	2.107e+08	1.721e+08	1.833e+08	1.422e+08	1.032e+08	9.024e+07	7.114e+07	8.087e+07	4.575e+07	5.509e+07	3.952e+07	5.215e+07	3.774e+07	5.175e+08	3.207e+07	9.793e+08	2.793e+07	2.602e+07	2.159e+07	1.768e+07	1.524e+07	1.016e+07	1.022e+07	6.258e+06	6.587e+06	4.833e+06	3.943e+06	3.239e+06	2.359e+06	1.526e+06	939500	635200	817100	432700	303700	315100	221200	173300	263700	120200	199400	95200	176200	118100	78280
2019-09-12T03:13:44.265	1.136e+09	2.622e+09	9.716e+08	5.413e+09	1.371e+08	4.532e+09	8.726e+07	4.887e+09	7.996e+07	9.265e+08	7.212e+07	2.36e+09	7.238e+07	6.929e+07	4.251e+07	4.282e+07	3.803e+07	4.24e+07	2.758e+07	5.983e+07	2.581e+07	2.842e+07	1.94e+07	1.751e+07	1.135e+07	1.29e+07	1.075e+07	9.976e+06	5.976e+06	6.459e+06	3.785e+06	3.888e+06	2.888e+06	2.529e+06	1.633e+06	1.584e+06	795700	774400	509400	522000	395200	250200	179300	272900	200700	109600	93380	128400	96670
2019-09-12T03:13:45.265	1.072e+09	3.407e+08	2.531e+09	2.177e+08	3.801e+08	1.155e+08	1.932e+08	9.844e+07	1.23e+08	4.861e+07	9.432e+07	4.309e+07	9.215e+07	3.846e+07	8.295e+07	3.356e+07	6.671e+07	3.569e+07	5.734e+07	2.84e+07	4.387e+07	2.496e+07	3.183e+07	2.075e+07	1.933e+07	1.287e+07	1.273e+07	9.445e+06	7.895e+06	5.743e+06	3.948e+06	3.571e+06	2.882e+06	2.195e+06	1.433e+06	1.288e+06	907900	579200	504800	319000	191000	355900	247400	164400	156100	54620	66360	141300	74680
2019-09-12T03:13:46.265	2.895e+08	6.615e+08	8.502e+08	8.074e+08	6.587e+08	8.06e+08	5.6e+08	6.77e+08	3.258e+08	4.777e+08	2.055e+08	3.078e+08	1.37e+08	1.737e+08	1.08e+08	1.243e+08	1.106e+08	8.521e+07	9.33e+07	6.142e+07	7.807e+07	3.838e+07	5.559e+07	2.573e+07	3.462e+07	1.351e+07	1.943e+07	8.128e+06	1.075e+07	4.722e+06	4.602e+06	2.373e+06	1.721e+06	1.257e+06	990300	545400	459300	660700	284000	152800	153200	275800	154500	210400	112800	138600	74640	59680	52180
2019-09-12T03:13:47.265	2.254e+09	6.985e+08	2.273e+09	2.953e+08	1.168e+09	2.693e+08	1.914e+09	1.194e+08	9.954e+08	6.446e+07	9.334e+08	6.998e+07	4.807e+08	8.545e+07	2.117e+08	7.634e+07	4.725e+08	7.642e+07	4.551e+08	4.839e+07	2.516e+08	3.24e+07	1.313e+08	2.08e+07	4.502e+07	1.501e+07	2.992e+07	9.382e+06	1.494e+07	5.388e+06	8.954e+06	3.641e+06	4.114e+06	2.206e+06	2.566e+06	1.021e+06	888900	747700	530100	339900	464500	373800	412500	230200	172500	188100	123400	97210	255000
2019-09-12T03:13:48.265	8.368e+08	5.645e+08	3.564e+08	2.882e+08	3.767e+08	1.99e+08	3.514e+08	1.905e+08	3.13e+08	1.708e+08	2.311e+08	1.844e+08	2.041e+08	1.463e+08	1.597e+08	1.149e+08	1.32e+08	6.707e+07	1.327e+08	5.284e+07	8.698e+07	5.149e+07	5.356e+07	3.837e+07	3.452e+07	2.487e+07	2.585e+07	1.736e+07	1.367e+07	9.568e+06	9.503e+06	5.676e+06	5.71e+06	3.779e+06	3.12e+06	1.738e+06	1.428e+06	1.22e+06	1.181e+06	747800	526300	623300	435500	396900	257700	255700	460100	222200	62160
2019-09-12T03:13:49.265	1.954e+08	1.987e+08	2.507e+08	1.224e+08	2.035e+08	1.37e+08	2.151e+08	1.724e+08	1.953e+08	1.694e+08	1.711e+08	1.526e+08	1.4e+08	1.57e+08	1.276e+08	1.294e+08	1.037e+08	1.121e+08	7.905e+07	7.834e+07	6.881e+07	6.895e+07	5.486e+07	4.895e+07	3.631e+07	3.551e+07	2.823e+07	2.782e+07	1.703e+07	1.554e+07	1.146e+07	8.714e+06	6.672e+06	5.756e+06	4.11e+06	2.605e+06	2.258e+06	1.888e+06	1.604e+06	1.428e+06	989800	744900	818200	688900	331900	408300	222400	351200	132300
2019-09-12T03:13:50.265	2.78e+08	3.142e+08	3.103e+08	2.808e+08	2.778e+08	2.071e+08	2.755e+08	2.439e+08	2.4e+08	2.597e+08	2.205e+08	2.214e+08	1.804e+08	1.867e+08	1.669e+08	1.659e+08	1.195e+08	1.242e+08	1.501e+08	9.002e+07	1.707e+08	7.38e+07	1.458e+08	5.877e+07	1.11e+08	4.036e+07	8.243e+07	2.981e+07	4.289e+07	1.792e+07	2.25e+07	9.928e+06	1.198e+07	4.454e+06	6.017e+06	3.779e+06	3.4e+06	1.794e+06	1.754e+06	1.408e+06	928800	477300	663600	369500	287700	325200	372700	233000	106600
2019-09-12T03:13:51.265	3.226e+09	1.523e+09	2.551e+09	9.05e+08	1.542e+09	2.421e+09	7.841e+08	1.292e+09	4.158e+08	1.155e+09	2.581e+08	7.573e+08	1.324e+08	4.276e+08	1.14e+08	2.94e+08	8.157e+07	2.582e+08	9.146e+07	1.818e+08	7.967e+07	1.602e+08	7.159e+07	8.309e+07	5.485e+07	4.239e+07	3.857e+07	2.639e+07	2.686e+07	8.97e+06	1.581e+07	6.467e+06	7.06e+06	4.754e+06	3.762e+06	3.901e+06	1.516e+06	1.74e+06	1.11e+06	969400	561700	849600	558700	465500	346200	228800	209000	185300	163400
2019-09-12T03:13:52.266	6.416e+08	3.634e+08	3.754e+08	3.476e+08	6.035e+08	3.623e+08	4.249e+08	2.875e+08	3.197e+08	2.027e+08	2.689e+08	1.63e+08	2.528e+08	1.303e+08	1.497e+08	1.24e+08	1.137e+08	1.174e+08	7.543e+07	1.153e+08	7.386e+07	7.152e+07	4.887e+07	4.013e+07	5.108e+07	2.9e+07	3.482e+07	1.64e+07	2.118e+07	1.029e+07	1.296e+07	6.931e+06	8.174e+06	3.551e+06	3.61e+06	2.35e+06	1.853e+06	1.614e+06	1.247e+06	834000	622600	636600	582000	443300	337300	292200	116300	287700	213600
2019-09-12T03:13:53.266	5.681e+08	4.568e+08	5.304e+08	3.049e+08	3.326e+08	2.595e+08	2.787e+08	2.016e+08	2.493e+08	1.904e+08	2.358e+08	1.218e+08	1.326e+08	1.064e+08	1.032e+08	8.26e+07	7.832e+07	7.292e+07	6.232e+07	7.312e+07	6.387e+07	1.142e+08	6.028e+07	4.262e+07	4.554e+07	3.289e+07	3.339e+07	1.987e+07	1.721e+07	1.195e+07	1.301e+07	7.315e+06	6.947e+06	4.596e+06	4.415e+06	2.479e+06	2.661e+06	1.684e+06	1.603e+06	609500	1.238e+06	801200	661200	727700	512200	262100	294900	219900	184900
2019-09-12T03:13:54.266	6.868e+09	6.179e+09	6.169e+09	5.147e+09	4.275e+09	4.33e+09	1.988e+09	4.087e+09	9.07e+08	3.06e+09	4.164e+08	1.5e+09	1.779e+08	4.557e+08	1.092e+08	2.175e+08	6.345e+07	1.198e+08	5.68e+07	7.881e+07	4.674e+07	5.409e+07	3.624e+07	6.055e+07	3.109e+07	4.856e+07	2.699e+07	3.492e+07	1.932e+07	2.562e+07	1.225e+07	1.375e+07	5.957e+06	6.065e+06	3.587e+06	3.772e+06	2.031e+06	2.287e+06	1.524e+06	976800	939700	796700	824000	609300	503300	450000	295800	235300	429900
2019-09-12T03:13:55.265	4.86e+09	3000000000	4.476e+09	1.471e+09	3.926e+09	7.661e+08	3.064e+09	5.253e+08	3.224e+09	3.993e+08	1.235e+09	3.672e+08	3.865e+08	1.949e+08	1.419e+08	1.492e+08	1.175e+08	1.006e+08	9.249e+07	7.714e+07	6.278e+07	5.51e+07	5.187e+07	4.261e+07	4.204e+07	3.19e+07	2.449e+07	2.078e+07	1.511e+07	1.251e+07	8.72e+06	7.212e+06	5.228e+06	4.243e+06	3.543e+06	2.046e+06	1.744e+06	2.03e+06	1.589e+06	1.222e+06	631600	431500	530300	562100	392800	350400	308800	187800	166400
2019-09-12T03:13:56.266	3.414e+08	1.697e+08	3.733e+08	1.909e+08	3.649e+08	1.481e+08	4.914e+08	1.609e+08	4.164e+08	1.839e+08	3.905e+08	1.508e+08	3.053e+08	1.024e+08	2.059e+08	6.502e+07	1.767e+08	6.373e+07	1.193e+08	6.327e+07	6.769e+07	5.714e+07	6.035e+07	4.728e+07	4.169e+07	3.516e+07	2.88e+07	2.223e+07	1.708e+07	1.385e+07	1.2e+07	8.137e+06	6.83e+06	4.279e+06	3.446e+06	2.271e+06	1.989e+06	830100	1.059e+06	1.066e+06	981400	746600	649500	460300	293500	573500	283400	201000	93030
2019-09-12T03:13:57.266	4.078e+08	4.182e+08	3.942e+08	3.523e+08	3.157e+08	3.171e+08	2.974e+08	2.615e+08	2.403e+08	2.281e+08	1.959e+08	1.818e+08	1.692e+08	1.541e+08	1.42e+08	1.32e+08	1.181e+08	1.027e+08	1.109e+08	8.268e+07	8.819e+07	8.045e+07	6.875e+07	5.544e+07	5.429e+07	4.271e+07	3.946e+07	2.99e+07	2.618e+07	1.9e+07	1.685e+07	1.192e+07	9.367e+06	6.245e+06	4.598e+06	3.259e+06	2.342e+06	2.068e+06	1.301e+06	847700	947000	644500	635300	611800	418600	266800	326600	266800	298200
2019-09-12T03:13:58.266	4.63e+08	4.464e+08	3.64e+08	4.034e+08	3.335e+08	3.713e+08	3.142e+08	3.489e+08	3.174e+08	2.957e+08	2.673e+08	2.729e+08	2.53e+08	2.289e+08	2.356e+08	1.803e+08	1.809e+08	1.411e+08	1.411e+08	1.037e+08	1.129e+08	1.012e+08	8.025e+07	7.787e+07	5.56e+07	5.12e+07	3.96e+07	3.257e+07	2.587e+07	2.107e+07	1.576e+07	1.291e+07	8.287e+06	6.878e+06	3.812e+06	3.543e+06	2.127e+06	2.001e+06	1.277e+06	942100	952500	715700	450200	515200	531900	270400	279800	128300	306600
2019-09-12T03:13:59.266	3.544e+08	3.809e+08	3.703e+08	4.079e+08	3.888e+08	3.394e+08	3.878e+08	3.335e+08	3.629e+08	3.207e+08	3.139e+08	2.681e+08	2.799e+08	2.299e+08	2.383e+08	2.021e+08	1.862e+08	1.655e+08	1.435e+08	1.369e+08	1.186e+08	7.964e+07	8.611e+07	6.015e+07	6.371e+07	4.068e+07	4.229e+07	2.736e+07	2.639e+07	1.815e+07	1.541e+07	1.22e+07	9.232e+06	5.805e+06	5.099e+06	3.353e+06	2.226e+06	1.809e+06	1.289e+06	844400	728400	515200	593300	352900	480700	166100	450000	190200	257800
2019-09-12T03:14:00.266	5.223e+08	5.186e+08	4.824e+08	4.303e+08	4.692e+08	3.871e+08	4.102e+08	3.141e+08	3.502e+08	2.682e+08	3.302e+08	2.429e+08	2.862e+08	2.094e+08	1.971e+08	1.62e+08	1.53e+08	1.226e+08	1.265e+08	9.943e+07	8.652e+07	3.299e+07	5.732e+07	2.12e+07	4.679e+07	1.379e+07	2.942e+07	8.779e+06	1.918e+07	4.282e+06	1.086e+07	3.279e+06	6.469e+06	2.287e+06	2.996e+06	1.272e+06	1.735e+06	727200	1.064e+06	364300	407000	243900	346300	251500	321300	77980	149700	210700	197200
2019-09-12T03:14:01.266	6.062e+08	5.229e+08	4.875e+08	3.38e+08	3.927e+08	2.821e+08	2.785e+08	2.148e+08	2.267e+08	1.568e+08	1.746e+08	1.463e+08	1.223e+08	9.351e+07	7.905e+07	7.405e+07	5.11e+07	4.795e+07	3.428e+07	3.095e+07	1.859e+07	1.789e+07	1.315e+07	9.961e+06	5.567e+06	5.118e+06	2.184e+06	2.645e+06	852400	1.365e+06	480200	594700	510600	483300	475900	450100	165600	322200	27560	245000	286300	273200	57220	179500	173000	100200	150200	45390	35710
2019-09-12T03:14:02.266	2.585e+08	3.362e+08	2.385e+08	4.435e+08	1.764e+08	4.237e+08	1.084e+08	2.232e+08	1.215e+08	1.408e+08	1.319e+08	1.025e+08	8.811e+07	9.797e+07	5.198e+07	6.452e+07	3.265e+07	4.358e+07	2.768e+07	2.425e+07	1.713e+07	1.567e+07	1.018e+07	9.149e+06	6.943e+06	3.506e+06	2.893e+06	1.355e+06	1.027e+06	1.694e+06	315200	565800	185400	51380	284200	252500	108800	235500	131900	215000	267000	308600	171500	349100	183600	18860	147000	118000	176500
2019-09-12T03:14:03.266	1.194e+07	4.281e+07	4.606e+07	6.481e+07	4.853e+07	6.725e+07	1.887e+07	1.71e+07	1.945e+07	3.496e+07	2.36e+07	4.307e+07	2.26e+07	6.127e+07	3.073e+07	4.71e+07	2.708e+07	3.756e+07	2.436e+07	2.838e+07	1.561e+07	8.845e+06	9.156e+06	6.679e+06	6.15e+06	4.016e+06	3.043e+06	2.747e+06	1.591e+06	1.093e+06	707000	775700	534300	292900	238000	588900	273300	159400	292700	328500	222200	148600	218300	153300	237100	130400	83310	186900	71400
2019-09-12T03:14:04.266	3.627e+07	2.49e+07	2.032e+07	4.096e+07	1.679e+07	2.702e+07	2.85e+07	1.04e+07	1.939e+07	1.036e+07	6.338e+06	9.745e+06	6.384e+06	9.706e+06	8.465e+06	1.013e+07	9.263e+06	9.362e+06	5.646e+06	1.015e+07	5.534e+06	6.796e+06	5.577e+06	5.272e+06	4.839e+06	2.836e+06	2.799e+06	1.504e+06	1.071e+06	1.402e+06	954900	1.137e+06	572600	633900	697200	388900	421400	271400	350100	383800	195000	188300	374300	179600	218200	171300	203100	147800	94420
2019-09-12T03:14:05.266	4.9e+07	5.172e+06	3.391e+07	1.826e+07	3.899e+07	1.588e+07	4.805e+06	1.086e+07	8.632e+06	9.919e+06	7.449e+06	6.335e+06	8.749e+06	8.205e+06	7.025e+06	6.945e+06	6.813e+06	6.273e+06	5.9e+06	4.757e+06	2.271e+06	3.124e+06	2.585e+06	2.373e+06	2.336e+06	2.115e+06	1.531e+06	1.314e+06	1.247e+06	839500	438400	1000000	603000	530200	379000	147200	531400	173800	183000	131700	144000	44960	119200	84620	143100	45270	86580	208900	68920
2019-09-12T03:14:06.266	2.046e+07	2.46e+07	2.982e+07	1.126e+07	3.04e+07	1.707e+07	2.265e+07	1.843e+07	4.276e+06	1.621e+07	5.016e+06	1.49e+07	3.714e+06	7.286e+06	5.773e+06	1.025e+07	7.367e+06	8.924e+06	5.773e+06	5.492e+06	2.618e+06	4.527e+06	3.615e+06	3.666e+06	701200	1.132e+06	317400	1.468e+06	646100	983800	653400	626000	311500	450600	504100	489600	304900	354000	150400	172000	190200	202000	177100	119600	48950	155600	99320	33470	157000
2019-09-12T03:14:07.266	1.798e+08	7.951e+08	8.832e+07	2.281e+08	6.881e+07	7.931e+07	5.193e+07	1.118e+08	4.776e+07	3.661e+07	2.76e+07	1.352e+07	1.873e+07	1.583e+07	9.138e+06	1.042e+07	8.231e+06	8.166e+06	6.982e+06	5.446e+06	3.308e+06	3.783e+06	3.458e+06	2.461e+06	2.934e+06	1.066e+06	1.334e+06	1.247e+06	486000	723300	857400	348300	417200	375000	300800	191300	371200	395700	187400	337200	58830	300300	82740	86490	62300	110300	164700	45440	174800
2019-09-12T03:14:08.266	5.468e+07	4.127e+07	2.731e+07	5.751e+06	2.659e+07	2.578e+07	2.948e+07	3.184e+07	3.003e+07	1.812e+07	1.965e+07	2.667e+07	1.477e+07	1.367e+07	1.62e+07	1.365e+07	1.218e+07	6.929e+06	8.025e+06	7.29e+06	7.078e+06	4.664e+06	3.549e+06	2.676e+06	1.933e+06	1.25e+06	2.435e+06	1.573e+06	767600	734900	824100	562900	594700	627200	435100	246400	256500	60750	195900	441400	22340	85660	76800	146400	208200	94380	209300	122400	237500
2019-09-12T03:14:09.266	1.338e+08	3.666e+07	2.599e+07	2.77e+07	4.716e+07	8.565e+06	1.732e+07	2.189e+07	3.08e+07	1.693e+07	1.903e+07	2.612e+07	2.312e+07	1.521e+07	1.852e+07	1.146e+07	9.432e+06	7.783e+06	7.911e+06	8.727e+06	4.875e+06	3.896e+06	4.346e+06	2.345e+06	2.595e+06	1.535e+06	1.336e+06	944400	1.239e+06	555800	763200	826900	590400	776600	199800	382000	223800	529000	163900	231900	109400	240100	144200	178000	373400	113700	92960	165600	63450
2019-09-12T03:14:10.266	5.418e+07	6.813e+07	6.343e+07	2.826e+07	2.228e+07	2.528e+07	4.284e+07	1.898e+07	2.661e+07	2.133e+07	1.891e+07	2.158e+07	1.971e+07	1.839e+07	1.497e+07	1.086e+07	1.393e+07	7.072e+06	6.796e+06	5.534e+06	5.57e+06	4.579e+06	4.293e+06	3.762e+06	2.811e+06	2.073e+06	819900	812000	570700	671300	1.016e+06	478900	596600	507000	607100	465200	263100	285800	194200	282500	91350	208600	88660	225400	26300	44330	142500	178300	209200
2019-09-12T03:14:11.266	5.415e+08	6.828e+07	5.82e+08	3.925e+07	5.989e+07	2.438e+07	5.141e+07	3.93e+07	2.323e+07	2.969e+07	2.239e+07	1.8e+07	2.836e+07	1.924e+07	1.713e+07	1.157e+07	1.257e+07	8.902e+06	9.185e+06	4.251e+06	6.892e+06	4.872e+06	4.599e+06	2.923e+06	2.984e+06	1.861e+06	1.963e+06	1.919e+06	1.099e+06	672400	376900	446600	801600	356900	233100	397500	322200	472400	275700	117900	242400	86540	100500	39750	230400	292200	261400	74390	137200
2019-09-12T03:14:12.266	1.23e+08	6.362e+07	6.538e+07	7.383e+07	2.654e+08	6.088e+07	4.396e+07	4.701e+07	3.571e+07	4.054e+07	2.553e+07	2.304e+07	2.398e+07	1.655e+07	1.988e+07	1.322e+07	1.427e+07	1.196e+07	1.21e+07	6.67e+06	7.537e+06	5.22e+06	5.39e+06	3.434e+06	2.181e+06	2.003e+06	1.799e+06	1.797e+06	1.775e+06	1.087e+06	1.519e+06	841100	726600	774000	835500	317300	543800	130800	529700	202700	290800	153500	237600	171700	73350	192100	179400	58560	135900
2019-09-12T03:14:13.266	1.43e+08	9.669e+07	1.284e+08	7.496e+07	8.386e+07	5.89e+08	4.698e+07	5.026e+08	7.166e+07	2.599e+08	4.119e+07	3.931e+07	3.681e+07	2.099e+07	2.337e+07	2.233e+07	1.773e+07	1.693e+07	1.451e+07	1.341e+07	1.112e+07	6.876e+06	8.11e+06	4.969e+06	3.957e+06	2.164e+06	2.387e+06	1.874e+06	1.099e+06	1.082e+06	800400	238000	893900	685700	974500	335900	316200	264600	258600	141900	205300	153300	81940	198800	157100	31280	281400	202000	124700
2019-09-12T03:14:14.266	1.574e+08	6.284e+07	1.088e+08	1.086e+08	9.154e+07	9.221e+07	6.751e+07	6.573e+07	5.981e+07	3.645e+07	5.318e+07	3.832e+07	3.399e+07	2.901e+07	2.567e+07	2.423e+07	1.578e+07	1.624e+07	1.595e+07	1.059e+07	8.976e+06	8.162e+06	5.885e+06	5.325e+06	2.433e+06	1.815e+06	1.323e+06	1.744e+06	1.249e+06	904600	589900	583100	299000	566100	159200	510700	222600	362200	224000	145800	181000	174000	230300	482400	123100	255400	182600	101000	61910
2019-09-12T03:14:15.266	6.302e+08	3.304e+08	4.115e+08	2.1e+08	2.733e+08	1.377e+08	1.467e+08	8.996e+07	7.871e+07	6.971e+07	4.642e+07	4.22e+07	4.498e+07	3.64e+07	2.925e+07	1.962e+07	2.579e+07	1.448e+07	1.432e+07	9.435e+06	9.599e+06	7.84e+06	7.165e+06	4.269e+06	2.902e+06	2.334e+06	2.218e+06	398600	503200	948900	859400	1000000	597000	465300	508400	236500	132300	469100	460500	400800	149300	332200	313200	138900	223100	147300	73790	95250	124600
2019-09-12T03:14:16.266	2.152e+08	1.841e+08	1.252e+08	1.641e+08	1.287e+08	1.319e+08	9.317e+07	1.164e+08	5.859e+07	7.777e+07	7.51e+07	5.72e+07	5.528e+07	4.063e+07	6.063e+07	3.02e+07	3.951e+07	2.051e+07	2.032e+07	1.923e+07	1.497e+07	7.849e+06	7.861e+06	4.959e+06	4.466e+06	1.316e+06	3.14e+06	1.034e+06	1.412e+06	666500	1.105e+06	321000	909100	639500	593700	359700	409100	308900	247800	66010	71000	77010	325100	161700	118300	180200	45220	118100	106400
2019-09-12T03:14:17.266	2.401e+08	2.609e+08	1.902e+08	2.412e+08	2.101e+08	2.338e+08	2.062e+08	1.778e+08	1.2e+08	1.376e+08	4.497e+07	1.133e+08	4.948e+07	7.821e+07	3.932e+07	4.538e+07	2.496e+07	2.627e+07	1.348e+07	1.507e+07	1.014e+07	6.578e+06	7.375e+06	4.373e+06	5.148e+06	2.761e+06	3.446e+06	1.262e+06	1.276e+06	697100	350700	303000	672200	995700	210500	603100	177400	285100	120000	163200	156400	139600	101300	213000	224600	255000	131500	158800	108000
2019-09-12T03:14:18.266	1.986e+08	2.155e+08	1.394e+08	1.663e+08	1.289e+08	1.002e+08	9.275e+07	8.903e+07	5.454e+07	6.705e+07	4.511e+07	4.42e+07	4.289e+07	3.264e+07	3.17e+07	1.904e+07	1.99e+07	1.322e+07	1.423e+07	1.161e+07	9.457e+06	6.733e+06	4.293e+06	2.753e+06	2.087e+06	2.319e+06	1.375e+06	1.238e+06	647100	1.225e+06	1.054e+06	846700	554700	766700	422600	148300	375500	266500	163500	330200	234400	101200	251200	257100	216900	274500	33360	154600	68180
2019-09-12T03:14:19.266	2.685e+08	3.777e+08	1.897e+08	3.281e+08	1.303e+08	3.186e+08	1.013e+08	2.489e+08	9.509e+07	1.489e+08	6.545e+07	1.142e+08	4.734e+07	7.252e+07	2.936e+07	4.001e+07	2.007e+07	2.17e+07	1.596e+07	1.673e+07	8.235e+06	9.95e+06	3.545e+06	3.383e+06	4.331e+06	3.286e+06	1.318e+06	2.341e+06	1.347e+06	914800	640000	680000	790400	874500	771500	390700	396400	232400	232000	431100	209800	359100	303200	242600	196500	14240	206900	167200	79640
2019-09-12T03:14:20.266	2.873e+08	2.116e+08	2.503e+08	2.442e+08	1.958e+08	1.758e+08	1.524e+08	1.145e+08	1.125e+08	8.794e+07	8.196e+07	7.138e+07	4.887e+07	4.458e+07	3.31e+07	3.015e+07	2.494e+07	1.768e+07	1.199e+07	1.114e+07	9.125e+06	9.113e+06	6.006e+06	2.34e+06	3.243e+06	2.438e+06	1.397e+06	946900	763600	1.145e+06	351300	658600	536200	349700	668400	544200	485400	491300	284400	442800	154200	146300	221500	274800	68380	209200	359900	132300	205600
2019-09-12T03:14:21.266	3.94e+08	2.413e+08	2.742e+08	2.448e+08	1.821e+08	1.427e+08	1.491e+08	1.291e+08	1.005e+08	9.022e+07	7.435e+07	6.917e+07	6.376e+07	3.907e+07	4.106e+07	2.462e+07	2.035e+07	1.255e+07	1.572e+07	1.041e+07	1.024e+07	6.993e+06	5.664e+06	3.713e+06	1.758e+06	1.33e+06	1.634e+06	1.817e+06	1.045e+06	1.176e+06	504500	844900	1.098e+06	594700	1.063e+06	347600	429300	331000	314900	189500	258400	123800	36690	144000	311000	238300	255000	185200	42660
2019-09-12T03:14:22.266	2.619e+08	2.308e+08	2.375e+08	2.069e+08	1.853e+08	1.173e+08	1.33e+08	1.015e+08	9.442e+07	7.107e+07	5.107e+07	4.788e+07	4.32e+07	3.428e+07	2.318e+07	1.705e+07	1.494e+07	1.123e+07	1.023e+07	9.275e+06	6.92e+06	6.411e+06	3.607e+06	4.805e+06	2.312e+06	1.817e+06	1.542e+06	1.588e+06	528500	434100	691900	435500	995900	391200	540900	314100	530400	356100	66790	33470	191700	252900	198100	90430	169600	226800	175500	152000	187900
2019-09-12T03:14:23.266	2.535e+08	2.301e+08	1.911e+08	1.364e+08	1.535e+08	1.282e+08	9.949e+07	8.137e+07	6.554e+07	6.229e+07	4.685e+07	4.553e+07	2.729e+07	2.06e+07	1.646e+07	2.068e+07	1.338e+07	1.062e+07	9.648e+06	1.013e+07	4.333e+06	7.574e+06	3.896e+06	4.886e+06	3.512e+06	2.075e+06	1.303e+06	1.157e+06	1.26e+06	1.11e+06	757700	1.022e+06	1.302e+06	564100	214500	314900	161300	215500	212200	221500	173900	91340	163900	150600	290000	72980	240800	174000	299200
2019-09-12T03:14:24.266	2.491e+08	1.7e+08	1.185e+08	1.56e+08	8.222e+07	7.954e+07	8.811e+07	7.321e+07	6.651e+07	4.522e+07	4.759e+07	3.791e+07	2.447e+07	2.352e+07	1.878e+07	1.121e+07	8.341e+06	1.345e+07	8.26e+06	8.435e+06	5.732e+06	4.176e+06	3.67e+06	2.305e+06	3.099e+06	3.192e+06	1.85e+06	1.42e+06	746200	1.153e+06	952400	887200	978500	495600	725300	437100	701500	420200	282000	172500	193700	192300	54650	268300	262400	117400	259200	57290	154500
2019-09-12T03:14:25.266	1.623e+08	2.17e+08	1.612e+08	1.492e+08	9.757e+07	1.088e+08	7.842e+07	7.386e+07	5.653e+07	5.251e+07	4.004e+07	4.47e+07	3.004e+07	3.06e+07	1.735e+07	1.642e+07	1.494e+07	1.047e+07	1.217e+07	7.235e+06	8.943e+06	5.264e+06	3.18e+06	4.652e+06	2.431e+06	2.986e+06	2.069e+06	1.464e+06	1.898e+06	754100	1.382e+06	640900	813200	659800	592200	381400	239000	299600	118300	327900	374900	175100	243600	188700	100100	49750	59770	118100	261900
2019-09-12T03:14:26.266	3.704e+08	2.165e+08	2.258e+08	2.065e+08	1.601e+08	1.381e+08	1.259e+08	9.225e+07	8.983e+07	6.097e+07	6.862e+07	3.942e+07	4.339e+07	3.518e+07	3.619e+07	2.134e+07	2.164e+07	1.252e+07	1.563e+07	8.96e+06	1.04e+07	7.454e+06	3.949e+06	4.543e+06	2.966e+06	3.812e+06	2.295e+06	2.086e+06	721000	962500	1.46e+06	800100	669800	541100	1.208e+06	376300	726600	177900	564200	244100	229400	296100	220000	228000	238100	125400	93200	154700	150300
2019-09-12T03:14:27.266	3.454e+08	3.691e+08	3.785e+08	2.741e+08	2.546e+08	2.349e+08	1.89e+08	1.794e+08	1.452e+08	1.053e+08	1.001e+08	7.243e+07	6.645e+07	5.159e+07	4.876e+07	3.478e+07	3.086e+07	2.393e+07	1.842e+07	1.432e+07	1.125e+07	8.769e+06	8.178e+06	3.893e+06	3.617e+06	2.571e+06	2.327e+06	1.765e+06	1.755e+06	1.791e+06	1.275e+06	625300	838700	482200	671900	809500	785800	285600	348900	308700	438400	195500	295600	51180	117300	69230	194700	72060	75300
2019-09-12T03:14:28.266	4.539e+08	4.189e+08	4.087e+08	4.109e+08	3.347e+08	2.553e+08	2.56e+08	1.79e+08	1.586e+08	1.241e+08	1.245e+08	8.519e+07	8.492e+07	6.275e+07	6.161e+07	4.132e+07	3.755e+07	2.235e+07	2.62e+07	1.747e+07	1.687e+07	1.084e+07	9.613e+06	5.441e+06	5.04e+06	3.979e+06	3.376e+06	2.599e+06	1.745e+06	520000	1.116e+06	1.243e+06	1.167e+06	928500	448700	357800	375500	621400	243500	224800	246000	255400	305000	118300	99840	120100	243400	112200	186500
2019-09-12T03:14:29.266	6.886e+08	5.776e+08	4.754e+08	3.868e+08	3.542e+08	2.89e+08	2.942e+08	2.058e+08	1.936e+08	1.317e+08	1.378e+08	8.882e+07	7.992e+07	6.473e+07	6.589e+07	3.794e+07	3.867e+07	2.538e+07	2.714e+07	1.343e+07	1.408e+07	1.303e+07	8.415e+06	6.9e+06	7.174e+06	3.105e+06	3.372e+06	1.57e+06	1.169e+06	1.322e+06	1.122e+06	1.639e+06	1.083e+06	1.094e+06	1.071e+06	423400	661300	690200	358300	165400	401800	232400	97070	164200	138900	171000	295800	203400	226200
2019-09-12T03:14:30.266	6.304e+08	5.068e+08	5.385e+08	4.128e+08	4.189e+08	3.148e+08	2.815e+08	2.342e+08	1.802e+08	1.824e+08	1.407e+08	1.165e+08	8.02e+07	6.842e+07	6.188e+07	4.936e+07	3.491e+07	3.139e+07	2.189e+07	2.002e+07	1.307e+07	1.284e+07	9.054e+06	7.64e+06	3.826e+06	3.51e+06	4.351e+06	2.045e+06	1.639e+06	1.758e+06	2.01e+06	1.268e+06	840200	737900	615800	1.097e+06	537400	560400	377100	232000	199400	172900	79270	85500	192100	223700	140100	69800	282400
[truncated: 15 more columns]

## Sheet: Fig3b
Pitch angle	5.62	16.88	28.12	39.38	50.62	61.88	73.12	84.38	95.62	106.88	118.12	129.38	140.62	151.88	163.12	174.38
TimeUT	Loss cone	DNF_PA0	DNF_PA1	DNF_PA2	DNF_PA3	DNF_PA4	DNF_PA5	DNF_PA6	DNF_PA7	DNF_PA8	DNF_PA9	DNF_PA10	DNF_PA11	DNF_PA12	DNF_PA13	DNF_PA14	DNF_PA15
2019-09-12T03:12:00.264	35.1953	308293	227111	218517	191011	300149	683498	657721	428916	373084	271789	292300	218426	139894	252403	1.31482e+06	1.17558e+06
2019-09-12T03:12:01.264	35.2094	886696	560477	383585	366971	714170	636315	742362	499826	345983	504715	323919	316821	261084	375730	1.12009e+06	2.54932e+06
2019-09-12T03:12:02.264	35.2234	163709	221785	195323	179848	207538	231237	213842	175808	123353	138140	151322	218723	188446	357305	830359	1.21776e+06
2019-09-12T03:12:03.264	35.2375	415952	440333	293514	163850	251429	370375	358739	247569	201672	214025	219540	198168	254430	1.02332e+06	1.52673e+06	nan
2019-09-12T03:12:04.264	35.2517	719837	883291	329971	200264	361336	281147	490031	627549	497848	313428	269183	591112	1.50886e+06	2.36978e+06	nan	nan
2019-09-12T03:12:05.264	35.2658	379140	289447	232453	221353	281700	303309	290795	461987	529361	526207	679203	984367	nan	nan	nan	nan
2019-09-12T03:12:06.264	35.2799	234958	178743	130401	123078	127310	171735	178836	213558	308489	434779	851486	nan	nan	nan	nan	nan
2019-09-12T03:12:07.264	35.294	136474	94476.7	104401	75533.8	79815.4	82733.8	104194	139642	197690	235576	287398	nan	nan	nan	nan	nan
2019-09-12T03:12:08.264	35.3081	99923.4	101733	122563	59156.8	58496.2	89217.6	118986	178541	190951	107136	111530	138833	nan	nan	nan	nan
2019-09-12T03:12:09.264	35.3223	75859.5	83783.3	105049	134836	98788.1	98116.7	131146	141483	99880.9	91849	92936.4	157202	362296	nan	nan	nan
2019-09-12T03:12:10.264	35.3364	176691	148754	95472.8	77116.5	94296.7	161752	150613	72702.7	66377.2	104187	87217.9	58527.4	71792.9	222603	255465	nan
2019-09-12T03:12:11.264	35.3506	218175	204533	82314.4	61434.5	83774.3	68329.3	78426.7	115019	74162.8	80037.5	81749.8	61600.3	55851.1	86083.9	145415	222723
2019-09-12T03:12:12.264	35.3648	176447	187898	104025	70841.3	93256.5	88662	93997.8	131216	96945	88696	75547.6	78301.3	46328.4	66267.4	126500	165159
2019-09-12T03:12:13.264	35.3789	189381	125857	181434	92152.8	52297.3	138616	150894	126041	211296	160969	100834	87992.8	64487.6	128369	220653	217490
2019-09-12T03:12:14.264	35.3931	278138	347858	169451	47949.4	84297	139994	166340	166259	164121	232496	155918	125726	58377.9	211050	294812	255325
2019-09-12T03:12:15.264	35.4073	256244	220234	120416	83434.7	124637	111018	138750	153395	111282	77127.9	82474.2	62377	61403.8	129878	159352	179028
2019-09-12T03:12:16.264	35.4215	409135	361892	351945	106806	116756	100794	119486	172492	231109	174252	50763.4	89755	80556.9	174858	188767	204960
2019-09-12T03:12:17.264	35.4357	983666	625456	374897	121375	103087	101182	122943	140029	127089	159891	177644	104173	107465	240976	254699	270215
2019-09-12T03:12:18.264	35.4499	nan	1.81169e+06	1.18833e+06	399529	164160	224049	208739	144707	199363	292996	253362	180029	204368	684742	515891	388446
2019-09-12T03:12:19.264	35.4641	nan	nan	929477	587864	224871	123478	129386	88513.5	92771.5	100263	83161.7	98346.1	66026	156197	215283	234894
2019-09-12T03:12:20.264	35.4783	nan	nan	nan	nan	nan	426948	259004	244478	192240	193610	193657	157151	128942	139352	186168	242923
2019-09-12T03:12:21.264	35.4925	nan	nan	nan	nan	nan	604054	265084	155683	174691	159952	103931	124407	101330	96511.3	165394	256633
2019-09-12T03:12:22.264	35.5068	nan	nan	nan	nan	nan	297836	291013	218921	113875	116869	101803	86097.4	102626	100491	148875	199044
2019-09-12T03:12:23.264	35.521	nan	nan	nan	nan	244337	211325	205984	233373	223166	139034	111227	123617	160754	200578	147317	125490
2019-09-12T03:12:24.265	35.5352	nan	nan	nan	536951	315013	187900	202431	215995	323655	356010	228987	181114	244195	242478	209958	180134
2019-09-12T03:12:25.265	35.5495	nan	1.00995e+06	775348	275485	162911	201480	215627	289906	270060	334525	347497	170677	160239	409179	302718	304855
2019-09-12T03:12:26.264	35.5638	1.01663e+06	798775	495494	216410	221569	220625	203414	222133	372589	336663	267523	261556	170869	260184	310085	298520
2019-09-12T03:12:27.264	35.578	174188	101813	66099.9	33492	48575.7	72932.5	94712.3	110792	103105	101129	91312.1	86216.5	87287.7	203240	174450	215716
2019-09-12T03:12:28.264	35.5923	305514	296622	139653	72298.8	120514	142907	144104	136795	109833	61559.6	79921	47535.8	43144.2	87551.1	118215	140214
2019-09-12T03:12:29.264	35.6066	165123	225838	177799	40163.2	90692.4	133986	175338	134184	128764	120878	83593.4	101258	76699.9	197196	303618	302285
2019-09-12T03:12:30.265	35.6209	232431	261304	159929	120931	119165	274266	195696	160914	138050	114585	111833	126722	137040	172442	562008	465930
2019-09-12T03:12:31.265	35.6352	275349	238478	149681	116924	106063	121626	202180	197686	195359	116600	105916	104974	107925	228863	405930	576637
2019-09-12T03:12:32.265	35.6495	165073	171074	122314	76396.2	72608.1	113340	87467.6	83853.2	107447	85596.3	121796	101413	88609.2	222750	531581	873488
2019-09-12T03:12:33.265	35.6638	274487	283832	226663	96721.6	170181	233776	147949	108631	141795	219277	246044	191449	354837	1.15931e+06	1.87461e+06	nan
2019-09-12T03:12:34.265	35.6781	903381	1.02765e+06	352132	169074	334579	302293	289900	281447	227272	294916	273616	653663	1.68006e+06	1.93078e+06	nan	nan
2019-09-12T03:12:35.265	35.6924	361222	363619	277278	200367	228141	183876	176418	233637	283428	266455	484200	845663	nan	nan	nan	nan
2019-09-12T03:12:36.265	35.7068	729567	468707	388328	281418	220627	285519	286703	368791	502778	735316	1.59351e+06	nan	nan	nan	nan	nan
2019-09-12T03:12:37.265	35.7211	852116	643922	433699	367561	284191	244415	273893	305210	623952	802594	875266	nan	nan	nan	nan	nan
2019-09-12T03:12:38.265	35.7354	703953	757531	655706	386172	359732	342889	368762	607570	510269	243318	685745	890643	nan	nan	nan	nan
2019-09-12T03:12:39.265	35.7498	496116	611063	745212	795320	606688	656141	826317	746570	504256	358409	400987	766020	1.28633e+06	nan	nan	nan
2019-09-12T03:12:40.265	35.7642	868995	979385	704265	394670	314028	877760	811957	472692	534988	616511	378936	383941	470352	1.90853e+06	2.24454e+06	nan
2019-09-12T03:12:41.265	35.7785	858446	829716	797336	389629	504094	656630	1.05652e+06	906742	623290	428968	267369	171508	166029	560180	941865	1.27853e+06
2019-09-12T03:12:42.265	35.7929	362093	344683	572459	358518	373879	212189	679460	954211	630967	401625	270173	283797	77358.4	576508	578235	889187
2019-09-12T03:12:43.265	35.8073	309132	260717	265278	68429.9	78935.9	165841	161286	332909	393313	257131	227342	210329	87881.5	331447	350983	373775
2019-09-12T03:12:44.265	35.8217	372012	473293	407315	72209.6	100673	124740	111138	121117	170521	246608	162414	87023.5	55082.4	248557	216450	209896
2019-09-12T03:12:45.265	35.8361	321344	232465	270142	111436	114828	96909.2	109510	145641	104516	182782	262479	153766	134135	249816	241463	250141
2019-09-12T03:12:46.265	35.8505	405835	228654	240762	108446	104944	74261.2	101698	68078.5	128674	99107.6	82411.9	130102	101687	213233	247368	238039
2019-09-12T03:12:47.265	35.8649	487700	369964	249772	109898	73939.7	82408.4	75809.1	69386.3	83031.1	89463.8	80386	65938	95373.9	197412	182291	213547
2019-09-12T03:12:48.265	35.8793	nan	577102	397947	182628	141827	123747	111111	98584.3	82644.8	62735.9	85143.6	57164.5	58480.8	233505	140736	99903.2
2019-09-12T03:12:49.265	35.8937	nan	nan	374504	232081	127689	69724.3	68162.7	53972	70453.6	73519.8	65236.9	64529.9	44012.7	136974	248267	205900
2019-09-12T03:12:50.265	35.9081	nan	nan	nan	nan	nan	147316	96415.6	92805	78893.4	77356.3	88132.5	82056.1	86004.6	99641.5	123602	140703
2019-09-12T03:12:51.265	35.9226	nan	nan	nan	nan	nan	nan	175104	126688	129116	108668	107100	111935	121293	125141	145481	154531
2019-09-12T03:12:52.265	35.937	nan	nan	nan	nan	nan	163450	163838	131600	113553	98870.4	101811	117313	123593	128110	168890	179658
2019-09-12T03:12:53.265	35.9515	nan	nan	nan	nan	207463	109922	92747.3	106638	94172.6	81126	73799.3	81464.4	83477.1	109297	112930	100995
2019-09-12T03:12:54.265	35.9659	nan	nan	nan	170199	116765	99827.2	90812.4	95047.8	92931.8	89168.1	92649.7	119106	122699	122427	125439	106580
2019-09-12T03:12:55.265	35.9804	nan	254750	254140	127257	72502.8	88079.8	121831	85069.6	85768.7	68936.5	76091.1	48233.9	86330.8	246368	242089	296065
2019-09-12T03:12:56.265	35.9949	499747	382679	340704	127319	113303	157536	122263	128454	87830.9	60974.2	40904	84542.9	128097	375955	425241	497677
2019-09-12T03:12:57.265	36.0093	682064	604658	450798	96749.2	133129	83134	100671	88925	69198	76530	62215.4	100447	112560	361472	529250	616680
2019-09-12T03:12:58.265	36.0238	455039	286896	305408	88162.6	96349.2	121466	116533	90099.6	55439.1	80763.3	110099	89517.9	107465	325808	390655	532928
2019-09-12T03:12:59.265	36.0383	208157	114565	132820	30935.3	40152.4	58246.6	82730.7	52987	56658.7	64603.1	65237.7	56051.5	31927.9	153200	179759	168663
2019-09-12T03:13:00.265	36.0528	935101	161810	108402	37739.2	35755.5	42283.7	35627.5	28874.9	25003.6	43132.9	68824.7	66400.6	49060	150015	129948	132399
2019-09-12T03:13:01.265	36.0673	414896	153611	100951	34622.7	34246.4	12370.3	36528.9	38649.2	56186.4	50341.5	48476.6	49636.7	48926.2	129017	122146	156523
2019-09-12T03:13:02.265	36.0819	527496	147870	86359.6	35977.1	29864.7	39869.2	30235.1	26675.7	43759.5	19976.1	44196.9	40918.3	47015.9	69827.3	104423	212159
2019-09-12T03:13:03.265	36.0964	862432	179521	100698	19826.3	28721.6	29519.6	34926.7	25619.8	31831.2	33708.8	45671.7	43152.9	36210.3	94424.3	163758	nan
2019-09-12T03:13:04.265	36.1109	1.98644e+06	403923	95335.1	25715.2	35877.9	31186.1	29787.5	33189.7	27278.6	42116	50245.4	54905.4	144216	313670	nan	nan
2019-09-12T03:13:05.265	36.1254	2.50094e+06	434596	66511.3	48396.8	40395.2	32848.6	30581.8	35039.8	42138.7	61865.2	59862.5	nan	nan	nan	nan	nan
2019-09-12T03:13:06.265	36.14	1.33656e+06	937930	60235.4	43018.2	35294.5	25780.7	26694.7	28004	35604.4	36302.3	103553	nan	nan	nan	nan	nan
2019-09-12T03:13:07.265	36.1545	1.72132e+06	245655	64422.8	47349.5	32078.6	28976.6	32453.1	27244.6	32626.6	53081.4	84911.3	nan	nan	nan	nan	nan
2019-09-12T03:13:08.265	36.1691	979071	394423	75349.7	57753.6	58393.6	56732.9	38635.5	42974.6	42922	59710	97120	175135	nan	nan	nan	nan
2019-09-12T03:13:09.265	36.1837	60426	39343.5	42722.4	54396.6	51247.1	56359.6	57231.5	54295.1	63429.7	90746.1	104705	88617.3	148765	nan	nan	nan
2019-09-12T03:13:10.265	36.1982	80152.4	62217.5	76649.4	28674.5	30390.8	46847.3	30566	52495.3	48819.8	54291.8	121648	158340	230914	342075	404757	nan
2019-09-12T03:13:11.265	36.2128	53779.7	47691.8	49443	21833.6	21500.9	32075.8	45335.2	73136.9	92450.5	61096.5	138244	155357	144028	335902	376988	365687
2019-09-12T03:13:12.265	36.2274	70505.6	74283.2	60372.4	28494.7	25701.1	28146.8	62878.5	59101.2	51997.2	83929.7	112743	149881	91503.3	320072	346152	331961
2019-09-12T03:13:13.265	36.242	66170.8	50005.3	92330	21839.4	30518.5	51444.3	40670.1	44763.2	53878.5	101631	186850	119882	198109	965730	657897	701496
2019-09-12T03:13:14.265	36.2566	265879	232824	625111	665875	978793	915739	769985	546758	184488	464583	739082	1.00863e+06	1.11029e+06	7.25127e+06	8.47353e+06	1.17722e+07
2019-09-12T03:13:15.265	36.2712	488099	584893	1.0918e+06	1.04791e+06	1.65847e+06	1.57644e+06	1.10575e+06	584844	293801	599343	1.30655e+06	1.43798e+06	3.11976e+06	1.05341e+07	1.86177e+07	3.89414e+07
2019-09-12T03:13:16.265	36.2858	310619	251941	241597	78788.2	111453	98224.5	114226	151931	222779	126001	176423	609149	1.05808e+06	4.97944e+06	8.60788e+06	1.14005e+07
2019-09-12T03:13:17.265	36.3004	560516	500059	438166	155861	98322.9	105695	104646	168143	244601	313505	466209	542524	1.15367e+06	5.05609e+06	1.00006e+07	1.72173e+07
2019-09-12T03:13:18.265	36.3151	nan	561962	522308	303225	177449	118293	157564	185487	191850	434294	461126	625171	1.34173e+06	6.83026e+06	1.64983e+07	4.42775e+07
2019-09-12T03:13:19.265	36.3297	nan	nan	359510	247960	132797	86144.2	93477.4	91237	263892	415515	462835	516576	406877	1.50127e+06	2.121e+06	1.99507e+06
2019-09-12T03:13:20.265	36.3443	nan	nan	nan	nan	nan	75613.6	51087	89317	145033	289377	469363	459451	477155	466351	466653	545714
2019-09-12T03:13:21.265	36.359	nan	nan	nan	nan	nan	nan	82258.9	88181.5	139444	217549	393409	555946	572160	535962	540384	556992
2019-09-12T03:13:22.265	36.3736	nan	nan	nan	nan	nan	136603	69588.1	63088.5	89189.8	197596	248798	396610	756714	867152	690407	657702
2019-09-12T03:13:23.265	36.3883	nan	nan	nan	nan	281411	147128	103157	92770.4	90032.3	259198	434491	386862	683346	1.07038e+06	920938	1.01496e+06
2019-09-12T03:13:24.265	36.403	nan	nan	nan	nan	606259	313468	181806	115477	174742	333652	433278	556199	729548	979777	1.15502e+06	1.15993e+06
2019-09-12T03:13:25.265	36.4177	nan	427853	995171	761431	253152	135568	110177	128916	96423.7	178954	279586	385863	700929	2.06837e+06	2.3061e+06	2.52919e+06
2019-09-12T03:13:26.265	36.4323	334237	280910	892979	600567	354567	168230	134209	164045	114900	55127.9	162530	558670	774644	2.07485e+06	2.34761e+06	2.64545e+06
2019-09-12T03:13:27.265	36.447	157288	229596	1.48005e+06	532794	575696	344015	217324	148799	95028	51124.5	418516	424492	623623	1.70407e+06	1.7801e+06	1.7433e+06
2019-09-12T03:13:28.265	36.4617	192380	446371	1.56005e+06	609600	588209	610731	191428	91126.6	52285.5	570183	635811	551934	584457	1.77016e+06	1.79865e+06	2.0226e+06
2019-09-12T03:13:29.265	36.4764	260649	508530	1.21685e+06	485816	850394	683082	259517	117570	557280	686136	853430	783731	533690	2.41691e+06	2.61959e+06	3.01509e+06
2019-09-12T03:13:30.265	36.4912	128942	172856	451841	323612	312366	326476	159250	123298	256110	591477	810684	592177	450282	995990	620788	497228
2019-09-12T03:13:31.265	36.5059	196070	259050	694232	448908	490555	142576	97268.3	125705	130332	306728	236552	455361	557308	1.71269e+06	1.35847e+06	1.23949e+06
2019-09-12T03:13:32.265	36.5206	164785	225384	532426	399757	367903	506293	87767	49142.8	76490.6	90693.4	107214	95515.3	512136	2.02052e+06	2.13556e+06	2.23404e+06
2019-09-12T03:13:33.265	36.5353	151640	186005	329266	156958	499284	555913	515096	86248.6	96064.9	124288	129184	135005	989297	2.21485e+06	2.44505e+06	nan
2019-09-12T03:13:34.265	36.5501	149803	196331	130187	264349	671244	600802	332518	462878	57050.7	84397.6	150729	269647	970518	1.64034e+06	nan	nan
2019-09-12T03:13:35.265	36.5648	86014.4	92267	171859	333901	449652	550834	533621	419572	343359	94579.8	121851	nan	nan	nan	nan	nan
2019-09-12T03:13:36.265	36.5796	105929	72432.6	157181	358767	386340	332534	339390	227817	243596	263930	146699	nan	nan	nan	nan	nan
2019-09-12T03:13:37.265	36.5943	93467.4	102919	321452	512228	624210	213665	124485	102278	266584	670980	1.27182e+06	nan	nan	nan	nan	nan
2019-09-12T03:13:38.265	36.6091	113311	163178	317365	533872	525357	464997	168709	186563	483562	1.44574e+06	1.54535e+06	1.84537e+06	nan	nan	nan	nan
2019-09-12T03:13:39.265	36.6239	67934.6	92253.5	224132	458435	543434	375559	299877	215096	937187	1.58668e+06	1.41312e+06	1.38434e+06	1.663e+06	nan	nan	nan
2019-09-12T03:13:40.265	36.6387	134424	160407	378297	357760	351349	343011	137714	188541	399498	818713	1.00823e+06	895443	1.04011e+06	1.54147e+06	1.42257e+06	nan
2019-09-12T03:13:41.265	36.6535	163749	164098	496093	566651	566899	113943	87972.6	244267	688020	933200	955503	778513	916412	1.34956e+06	1.02157e+06	748451
2019-09-12T03:13:42.265	36.6683	179293	249041	919074	772784	724824	1.04346e+06	142021	284238	829300	1.36469e+06	1.13484e+06	1.21914e+06	934083	2.16009e+06	1.27494e+06	973042
2019-09-12T03:13:43.265	36.6831	238187	258308	523936	347060	968424	1.36349e+06	1.65501e+06	250455	645205	1.44518e+06	1.27656e+06	761198	676969	1.67228e+06	970807	719565
2019-09-12T03:13:44.265	36.6979	128701	179466	310677	554193	914794	2.06694e+06	2.7394e+06	1.89546e+06	435949	1.27575e+06	1.98742e+06	1.08625e+06	682351	1.40792e+06	730657	448399
2019-09-12T03:13:45.265	36.7127	236791	229943	473775	539394	1.79067e+06	2.41191e+06	2.62734e+06	1.23849e+06	454617	610160	1.27779e+06	1.14726e+06	963656	1.64967e+06	898951	551287
2019-09-12T03:13:46.265	36.7275	317203	182058	290858	201366	769567	1.53391e+06	1.41964e+06	685043	746593	566444	358700	1.14688e+06	1.55674e+06	2.92441e+06	2.41591e+06	2.66938e+06
2019-09-12T03:13:47.265	36.7424	548233	317351	284373	148348	91764.6	116522	159423	421758	970537	2.43399e+06	2.00723e+06	1.2351e+06	2.56043e+06	4.61609e+06	3.61574e+06	3.00572e+06
2019-09-12T03:13:48.265	36.7572	nan	902287	538680	410886	183960	127741	231673	256883	870650	2.72223e+06	2.53016e+06	2.03687e+06	2.11078e+06	5.55096e+06	4.70574e+06	4.66883e+06
2019-09-12T03:13:49.265	36.772	nan	nan	1.48878e+06	1.22844e+06	972802	477633	293842	289944	2.17301e+06	3.84958e+06	4.24519e+06	2.67433e+06	2.01805e+06	4.13651e+06	5.52135e+06	5.13279e+06
2019-09-12T03:13:50.265	36.7869	nan	nan	nan	nan	nan	409584	432209	695784	1.74976e+06	4.10193e+06	5.648e+06	6.06202e+06	5.99056e+06	5.83858e+06	6.05766e+06	8.98501e+06
2019-09-12T03:13:51.265	36.8018	nan	nan	nan	nan	nan	nan	365618	400733	701704	1.47921e+06	2.28193e+06	4.01197e+06	4.81786e+06	4.75014e+06	4.16473e+06	3.79876e+06
2019-09-12T03:13:52.266	36.8166	nan	nan	nan	nan	nan	402605	229273	253152	613442	1.2835e+06	1.69505e+06	3.08131e+06	4.06307e+06	4.68977e+06	3.90254e+06	3.4288e+06
2019-09-12T03:13:53.266	36.8315	nan	nan	nan	nan	1.34373e+06	709209	349967	418346	620959	1.61578e+06	2.77517e+06	2.56652e+06	4.00891e+06	4.44055e+06	3.84763e+06	3.60173e+06
2019-09-12T03:13:54.266	36.8464	nan	nan	nan	nan	6.99258e+06	2.28903e+06	729963	394859	803079	1.54306e+06	2.72964e+06	3.29006e+06	3.91255e+06	4.30388e+06	3.89409e+06	3.90996e+06
2019-09-12T03:13:55.265	36.8613	nan	2.17304e+06	3.28638e+06	3.52272e+06	1.04691e+06	489730	577641	400844	346638	890880	1.27226e+06	1.6345e+06	3.43469e+06	7.45614e+06	5.6638e+06	5.05927e+06
2019-09-12T03:13:56.266	36.8762	849766	1.34788e+06	3.59675e+06	3.17744e+06	1.28351e+06	852233	507793	304932	425530	228176	593003	1.98889e+06	2.89727e+06	6.8831e+06	6.90743e+06	7.93209e+06
2019-09-12T03:13:57.266	36.8911	502302	1.4509e+06	5.27945e+06	2.47148e+06	2.74488e+06	1.4055e+06	874101	541713	401067	nan	2.16221e+06	1.97967e+06	3.81918e+06	9.84001e+06	1.11407e+07	1.0944e+07
2019-09-12T03:13:58.266	36.906	395742	950101	4.14063e+06	2.25388e+06	1.95933e+06	2.14858e+06	853936	357512	199005	3.26376e+06	3.38135e+06	2.81158e+06	3.6242e+06	1.00454e+07	1.04459e+07	1.13541e+07
2019-09-12T03:13:59.266	36.9209	513264	841228	2.94975e+06	1.91462e+06	2.2963e+06	2.25776e+06	729850	269187	2.66807e+06	3.33327e+06	3.85149e+06	2.7852e+06	2.44741e+06	1.05684e+07	9.70231e+06	1.02416e+07
2019-09-12T03:14:00.266	36.9358	379693	710925	1.63197e+06	1.33935e+06	1.35924e+06	1.11161e+06	474103	450777	1.15162e+06	2.38821e+06	2.58144e+06	2.24465e+06	1.93361e+06	5.90686e+06	6.39961e+06	6.36192e+06
2019-09-12T03:14:01.266	36.9508	208917	199470	329429	227350	221357	101905	65227.5	82341.6	142969	257614	257229	220430	293411	980115	1.00888e+06	1.32474e+06
2019-09-12T03:14:02.266	36.9657	196766	187013	359168	216337	208887	330348	116348	102174	153427	197975	134552	111701	290608	838115	1.01058e+06	1.41083e+06
2019-09-12T03:14:03.266	36.9807	242726	273005	324890	118147	305562	412177	428716	132923	131782	103355	88520.5	179162	671673	1.69168e+06	2.48436e+06	nan
2019-09-12T03:14:04.266	36.9956	257161	305622	225167	149161	347109	416770	338244	324418	105208	109358	138821	279624	716808	1.22055e+06	nan	nan
2019-09-12T03:14:05.266	37.0106	156138	136863	168230	184254	199901	221397	210840	237105	232593	160635	240481	nan	nan	nan	nan	nan
2019-09-12T03:14:06.266	37.0255	167308	134015	140292	175229	191163	156245	144039	170371	159181	219574	nan	nan	nan	nan	nan	nan
2019-09-12T03:14:07.266	37.0405	125009	121765	148874	182302	215362	115535	112841	144621	179469	332530	617405	nan	nan	nan	nan	nan
2019-09-12T03:14:08.266	37.0555	111710	173142	158798	192262	214958	205139	152039	151994	281326	403405	506611	725297	nan	nan	nan	nan
2019-09-12T03:14:09.266	37.0705	95744.1	111563	177442	214258	242443	192064	152801	145053	224475	369491	337507	325494	nan	nan	nan	nan
2019-09-12T03:14:10.266	37.0855	167663	118987	176837	133025	96326.8	164693	119652	128847	181874	243791	248182	234953	290329	534439	701233	nan
2019-09-12T03:14:11.266	37.1005	240361	214967	275731	217692	235009	98118.2	139046	224275	287133	333937	228304	186631	294775	497114	502699	596662
2019-09-12T03:14:12.266	37.1155	332950	251386	316012	233694	168269	206254	118444	216820	372156	394423	340291	247187	272502	733394	591039	629959
2019-09-12T03:14:13.266	37.1305	265032	258561	304257	159109	149364	292349	264773	65502.8	167620	368186	351879	139604	242936	811033	608692	488602
2019-09-12T03:14:14.266	37.1455	351921	310232	239234	116755	108691	255434	287713	223307	113889	182522	247919	131185	125844	511108	491947	477696
2019-09-12T03:14:15.266	37.1606	365863	360315	405304	139211	155874	219902	283762	231670	71287.1	96638.1	149085	145604	232973	495054	419921	351374
2019-09-12T03:14:16.266	37.1756	733828	575054	403109	166641	147760	214887	223466	207400	221470	128185	82707.3	151429	273690	488946	435200	438193
2019-09-12T03:14:17.266	37.1906	1.05366e+06	526042	420493	290219	151629	174219	156396	149545	217327	222657	176771	160626	269615	492112	571152	508374
2019-09-12T03:14:18.266	37.2057	nan	825626	429517	374784	172094	104269	99465	85937.1	98662.1	213842	253369	100914	159624	571618	498205	544714
2019-09-12T03:14:19.266	37.2208	nan	nan	688781	440690	384852	287367	188938	132602	165063	332817	334700	149186	173267	376070	608312	519148
2019-09-12T03:14:20.266	37.2358	nan	nan	nan	nan	nan	225087	180385	167549	167576	155765	182818	274758	251136	196236	240314	307101
2019-09-12T03:14:21.266	37.2509	nan	nan	nan	nan	nan	nan	188631	156227	149394	157543	255222	285854	273465	302320	305458	370379
2019-09-12T03:14:22.266	37.266	nan	nan	nan	nan	nan	287890	133148	119251	104398	127669	150574	222680	296316	282830	244569	275811
2019-09-12T03:14:23.266	37.2811	nan	nan	nan	nan	nan	156740	125112	149754	162926	160942	177154	211400	277397	284856	309118	370336
2019-09-12T03:14:24.266	37.2962	nan	nan	nan	nan	237415	217362	169626	108147	145025	192598	213086	228663	292057	379141	318448	344287
2019-09-12T03:14:25.266	37.3113	nan	465354	435493	362372	162221	116028	140778	150776	104495	203628	227972	146691	292532	687875	687630	610670
2019-09-12T03:14:26.266	37.3264	399824	377747	421395	277213	132064	158507	153402	125615	134642	139782	99214.5	197590	365520	736637	723529	805159
2019-09-12T03:14:27.266	37.3415	448753	211465	520860	253033	180947	185773	189061	170064	121514	nan	190862	158270	312214	772913	769631	883031
2019-09-12T03:14:28.266	37.3566	176436	210126	466716	229858	168007	213165	153221	124253	116141	352266	254281	176606	446019	1.17047e+06	852488	764742
2019-09-12T03:14:29.266	37.3717	238765	284590	436666	149640	213199	345161	237286	125399	291656	388920	369477	287641	271465	984563	982408	955749
2019-09-12T03:14:30.266	37.3869	249931	301294	442479	297192	216896	195714	138128	153160	255318	355071	405885	362487	380554	1.1704e+06	1.43533e+06	1.36965e+06

## Sheet: Fig3c
TimeUT	EF	EC
2019-09-12T03:12:00.264	0.497789236451442	8.03542526559126
2019-09-12T03:12:01.264	1.0730727878874	7.62427220655311
2019-09-12T03:12:02.264	0.897724109544743	nan
2019-09-12T03:12:03.264	0.93658781633491	nan
2019-09-12T03:12:04.264	1.20151089015538	nan
2019-09-12T03:12:05.264	nan	nan
2019-09-12T03:12:06.264	nan	nan
2019-09-12T03:12:07.264	nan	nan
2019-09-12T03:12:08.264	nan	nan
2019-09-12T03:12:09.264	nan	nan
2019-09-12T03:12:10.264	0.155897604537149	nan
2019-09-12T03:12:11.264	0.12429291488673	nan
2019-09-12T03:12:12.264	0.209298702023721	nan
2019-09-12T03:12:13.264	0.171455368604932	10.8005998997606
2019-09-12T03:12:14.264	0.129890474333311	9.04871160906868
2019-09-12T03:12:15.264	0.142572892396845	10.5237372409064
2019-09-12T03:12:16.264	0.199587130990888	11.9654641020039
2019-09-12T03:12:17.264	0.126626785882365	7.98595831884187
2019-09-12T03:12:18.264	0.207492361445618	9.79935128727358
2019-09-12T03:12:19.264	0.183589926456214	9.05512953640299
2019-09-12T03:12:20.264	0.300898556510821	14.1512761731222
2019-09-12T03:12:21.264	0.189965646176198	11.1251822363402
2019-09-12T03:12:22.264	0.175613708343484	11.3032124479111
2019-09-12T03:12:23.264	0.10310930605158	10.6395643962421
2019-09-12T03:12:24.265	0.0798058087903255	8.44514459028215
2019-09-12T03:12:25.265	0.272553817876671	14.2921525030422
2019-09-12T03:12:26.264	0.122404538920072	8.80638822805883
2019-09-12T03:12:27.264	0.101857049890604	9.186072163117
2019-09-12T03:12:28.264	0.0680352332652128	9.5553557088405
2019-09-12T03:12:29.264	0.244623164090859	11.2600992758337
2019-09-12T03:12:30.265	0.263647685023631	9.90217728836339
2019-09-12T03:12:31.265	0.305107150449172	8.92322243065402
2019-09-12T03:12:32.265	0.30487024862028	nan
2019-09-12T03:12:33.265	0.578780233789981	nan
2019-09-12T03:12:34.265	1.25273982372362	nan
2019-09-12T03:12:35.265	nan	nan
2019-09-12T03:12:36.265	nan	nan
2019-09-12T03:12:37.265	nan	nan
2019-09-12T03:12:38.265	nan	nan
2019-09-12T03:12:39.265	nan	nan
2019-09-12T03:12:40.265	1.01440503131953	nan
2019-09-12T03:12:41.265	0.761314187004858	nan
2019-09-12T03:12:42.265	0.957733559158525	nan
2019-09-12T03:12:43.265	0.265241008557615	10.8103194441294
2019-09-12T03:12:44.265	0.186261867609687	12.7449717469034
2019-09-12T03:12:45.265	0.164571995636622	11.8988669909443
2019-09-12T03:12:46.265	0.21165130056157	10.9046494797405
2019-09-12T03:12:47.265	0.175831523119091	10.1510856838495
2019-09-12T03:12:48.265	0.1861537181899	14.3881674042348
2019-09-12T03:12:49.265	0.174373017459452	11.3261613908974
2019-09-12T03:12:50.265	0.226061195697693	13.7154789194723
2019-09-12T03:12:51.265	0.288578455708817	15.2954076166183
2019-09-12T03:12:52.265	0.264744661548502	13.502784635494
2019-09-12T03:12:53.265	0.222169050976988	15.6593349963022
2019-09-12T03:12:54.265	0.255990169553848	16.7446432838837
2019-09-12T03:12:55.265	0.773491863222222	16.9299162352672
2019-09-12T03:12:56.265	1.28587249545563	16.4558972594169
2019-09-12T03:12:57.265	1.69682163475254	17.6146241214655
2019-09-12T03:12:58.265	1.81831147581024	18.1125367046565
2019-09-12T03:12:59.265	0.301374722685283	14.3480947460632
2019-09-12T03:13:00.265	0.183125260233655	12.8401822725315
2019-09-12T03:13:01.265	0.109216542526703	9.97770101259265
2019-09-12T03:13:02.265	0.0794456102997234	nan
2019-09-12T03:13:03.265	0.0762524223154242	nan
2019-09-12T03:13:04.265	0.0664078878600322	nan
2019-09-12T03:13:05.265	nan	nan
2019-09-12T03:13:06.265	nan	nan
2019-09-12T03:13:07.265	nan	nan
2019-09-12T03:13:08.265	nan	nan
2019-09-12T03:13:09.265	nan	nan
2019-09-12T03:13:10.265	0.105048086093272	nan
2019-09-12T03:13:11.265	0.184374534232419	nan
2019-09-12T03:13:12.265	0.129191518112131	nan
2019-09-12T03:13:13.265	0.115738057725656	4.85095019852742
2019-09-12T03:13:14.265	11.2377983437945	8.51062553924372
2019-09-12T03:13:15.265	42.2262085744195	10.622482761726
2019-09-12T03:13:16.265	25.5124440468722	11.969610082758
2019-09-12T03:13:17.265	24.6474109962474	9.69818140902948
2019-09-12T03:13:18.265	55.4381409370554	10.174463923781
2019-09-12T03:13:19.265	0.3718390427009	4.07321424298836
2019-09-12T03:13:20.265	0.0935682371473545	5.18751846431088
2019-09-12T03:13:21.265	0.092880728936239	4.99449209974783
2019-09-12T03:13:22.265	0.0695588171660371	3.47326827737624
2019-09-12T03:13:23.265	0.0957996298204889	3.23563926909189
2019-09-12T03:13:24.265	0.129577773075783	3.46901800888193
2019-09-12T03:13:25.265	0.259248585820693	3.31169913338714
2019-09-12T03:13:26.265	0.277105399841758	3.36613454527718
2019-09-12T03:13:27.265	0.195022108090027	3.50934215016588
2019-09-12T03:13:28.265	0.216883705574418	3.46677169011517
2019-09-12T03:13:29.265	0.249858256289794	3.12435612994795
2019-09-12T03:13:30.265	0.23664276283706	8.8076766969253
2019-09-12T03:13:31.265	0.30239501459845	6.59592034972707
2019-09-12T03:13:32.265	0.215475651812279	nan
2019-09-12T03:13:33.265	0.243282853691054	nan
2019-09-12T03:13:34.265	0.346098619018324	nan
2019-09-12T03:13:35.265	nan	nan
2019-09-12T03:13:36.265	nan	nan
2019-09-12T03:13:37.265	nan	nan
2019-09-12T03:13:38.265	nan	nan
2019-09-12T03:13:39.265	nan	nan
2019-09-12T03:13:40.265	0.220858966066448	nan
2019-09-12T03:13:41.265	0.156692446445328	nan
2019-09-12T03:13:42.265	0.204753505217204	nan
2019-09-12T03:13:43.265	0.169098649150477	8.12923796141096
2019-09-12T03:13:44.265	0.103202470782047	6.37480753229668
2019-09-12T03:13:45.265	0.0957823417631124	5.20988987089971
2019-09-12T03:13:46.265	0.181224350615166	2.91842964193852
2019-09-12T03:13:47.265	0.292077362769613	3.94113375841106
2019-09-12T03:13:48.265	0.301295801406102	2.8900864283692
2019-09-12T03:13:49.265	0.491473383219922	3.66565890312884
2019-09-12T03:13:50.265	0.306195232504913	1.8906969827658
2019-09-12T03:13:51.265	0.31136735317215	2.96760769832864
2019-09-12T03:13:52.266	0.277356609505667	2.96571188025143
2019-09-12T03:13:53.266	0.244004657497216	2.70801470094748
2019-09-12T03:13:54.266	0.21423578841768	2.37134350913603
2019-09-12T03:13:55.265	0.304312056126391	2.5762823555142
2019-09-12T03:13:56.266	0.46953885198551	2.34195423746806
2019-09-12T03:13:57.266	0.735460423241198	2.38014404035728
2019-09-12T03:13:58.266	0.66685923303434	2.35767144532947
2019-09-12T03:13:59.266	0.688166752838733	2.43510305964294
2019-09-12T03:14:00.266	0.403868302584417	2.63446889804934
2019-09-12T03:14:01.266	0.362836577861975	7.85959995421504
2019-09-12T03:14:02.266	0.458969560745731	nan
2019-09-12T03:14:03.266	0.287387864438006	nan
2019-09-12T03:14:04.266	0.581250583927111	nan
2019-09-12T03:14:05.266	nan	nan
2019-09-12T03:14:06.266	nan	nan
2019-09-12T03:14:07.266	nan	nan
2019-09-12T03:14:08.266	nan	nan
2019-09-12T03:14:09.266	nan	nan
2019-09-12T03:14:10.266	0.332316681161017	nan
2019-09-12T03:14:11.266	0.326916928221159	nan
2019-09-12T03:14:12.266	0.283623590028938	nan
2019-09-12T03:14:13.266	0.286872578113881	9.43482861257295
2019-09-12T03:14:14.266	0.228289789276648	9.05442583427486
2019-09-12T03:14:15.266	0.139187331797426	7.11854444362386
2019-09-12T03:14:16.266	0.150594376264992	7.31801882415782
2019-09-12T03:14:17.266	0.136846350420233	6.79174056106558
2019-09-12T03:14:18.266	0.139055970878498	6.96023827982341
2019-09-12T03:14:19.266	0.203033894398863	7.38128299103743
2019-09-12T03:14:20.266	0.215769991815643	11.5759723356226
2019-09-12T03:14:21.266	0.200076691692188	9.15157827069734
2019-09-12T03:14:22.266	0.165905913779482	10.2391299046154
2019-09-12T03:14:23.266	0.126505224782854	7.52802196864892
2019-09-12T03:14:24.266	0.123762657360247	8.14450263699335
2019-09-12T03:14:25.266	0.164842325260958	6.87507607011239
2019-09-12T03:14:26.266	0.210352586739866	6.23125496348075
2019-09-12T03:14:27.266	0.159023411078073	5.15721739662446
2019-09-12T03:14:28.266	0.173343564350865	6.11640026991589
2019-09-12T03:14:29.266	0.269003075592077	6.82723229644539
2019-09-12T03:14:30.266	0.432141054057294	7.21071271367378

## Sheet: Fig3d
Frequency	0	48.828	97.656	146.48	195.31	244.14	292.97	341.8	390.62	439.45	488.28	537.11	585.94	634.77	683.59	732.42	781.25	830.08	878.91	927.73	976.56	1025.4	1074.2	1123	1171.9	1220.7	1269.5	1318.4	1367.2	1416	1464.8	1513.7	1562.5	1611.3	1660.2	1709	1757.8	1806.6	1855.5	1904.3	1953.1	2002	2050.8	2099.6	2148.4	2197.3	2246.1	2294.9	2343.7
TimeUT	E_cb_F0	E_cb_F1	E_cb_F2	E_cb_F3	E_cb_F4	E_cb_F5	E_cb_F6	E_cb_F7	E_cb_F8	E_cb_F9	E_cb_F10	E_cb_F11	E_cb_F12	E_cb_F13	E_cb_F14	E_cb_F15	E_cb_F16	E_cb_F17	E_cb_F18	E_cb_F19	E_cb_F20	E_cb_F21	E_cb_F22	E_cb_F23	E_cb_F24	E_cb_F25	E_cb_F26	E_cb_F27	E_cb_F28	E_cb_F29	E_cb_F30	E_cb_F31	E_cb_F32	E_cb_F33	E_cb_F34	E_cb_F35	E_cb_F36	E_cb_F37	E_cb_F38	E_cb_F39	E_cb_F40	E_cb_F41	E_cb_F42	E_cb_F43	E_cb_F44	E_cb_F45	E_cb_F46	E_cb_F47	E_cb_F48
2019-09-12T03:12:00.300Z	0.719849	0.1142	0.399493	0.92713	0.617781	0.541302	0.533923	0.583671	0.687233	0.411113	0.437398	0.317693	2.68602	0.350467	0.217346	0.102929	0.132048	0.134924	0.139609	0.0895535	0.202212	0.267102	0.270843	0.315755	0.556117	0.440771	0.138469	0.120317	0.47773	0.349582	0.0784332	5.16585	0.133621	0.410578	0.670383	0.807572	0.285865	0.125637	0.586197	0.592766	1.69673	32.3121	0.803417	0.12244	0.699071	0.704414	0.177892	0.0444363	0.0695314
2019-09-12T03:12:00.321Z	0.256892	0.336839	0.691207	0.659967	0.683949	0.745819	0.769185	0.524865	0.387266	0.282477	0.177876	0.293139	0.327444	0.366772	0.0448482	0.140803	0.0722363	0.368072	0.543979	0.213189	0.434349	0.331268	0.315036	0.207184	0.161912	0.454516	8.0558	0.924676	0.582158	0.441143	0.244696	0.131543	0.211611	0.260752	0.0908685	1.30522	4.18083	5.64326	0.307597	0.107118	2.75944	0.288235	0.0961113	0.107393	0.527341	0.699682	1.5251	1.00987	0.0722401
2019-09-12T03:12:00.341Z	36.6059	1.90782	0.507164	0.679214	0.709001	0.2983	0.438545	0.524496	0.381248	0.215954	0.220936	0.287458	0.281535	0.176162	0.0773815	0.196163	0.359342	0.603711	0.201542	0.626526	1.64073	0.27256	0.420262	0.074989	0.21372	0.209454	0.607948	0.583851	0.0592303	0.10544	0.164908	0.289595	0.20473	0.209514	0.229463	0.0743212	0.0833117	0.19097	0.506375	0.367082	0.049604	0.0776391	0.531579	0.374334	0.116759	0.350308	0.0724564	0.0935149	0.213474
2019-09-12T03:12:00.362Z	1.67054	1.81381	0.627337	0.60045	0.534426	0.513642	0.588765	0.461156	0.174318	0.592372	0.452133	0.442628	0.572048	0.336424	0.527029	0.241507	0.385748	0.493859	0.385612	0.474779	0.366919	0.441106	0.311551	0.624601	0.649064	0.577224	0.506917	0.137031	0.691792	0.555352	0.0921945	0.181326	0.353403	0.283433	0.163919	0.0592668	0.310547	0.683254	0.369257	0.0105311	0.117536	0.304183	0.0920009	1.48145	0.9746	0.570807	0.187045	0.282099	0.875085
2019-09-12T03:12:00.382Z	0.0132008	6.10783	3.04312	0.388231	0.547411	0.606427	0.516374	0.510935	0.222889	0.382367	0.336025	0.381237	0.263572	0.283468	0.225948	0.237965	0.277194	0.3205	2.67465	0.201591	0.227477	0.201544	0.158632	0.0774953	0.820773	0.433086	0.372669	0.173065	0.361646	0.381229	0.364139	0.270089	0.313864	0.192495	0.300404	0.272656	0.406635	0.287808	0.0304258	0.0529594	0.0608889	0.12588	0.141625	0.171434	0.244832	0.0829568	0.418612	0.256212	0.190667
2019-09-12T03:12:00.403Z	1.05849	1.30722	0.634492	1.04346	0.609003	0.547479	0.454002	0.124346	0.924408	0.19004	0.529187	0.379967	0.376907	0.388856	0.346278	0.264022	0.167499	0.509634	0.536471	0.364334	1.4741	0.124826	0.216766	0.297179	0.235965	0.0778952	0.642001	0.112105	0.318399	0.393389	1.4379	0.277548	0.329634	0.226337	0.309245	0.370328	0.294618	0.400293	0.734236	0.0552918	0.210381	0.166942	0.331773	0.479618	0.278753	0.553711	0.260386	0.2472	0.694291
2019-09-12T03:12:01.300Z	0.298072	0.197302	2.03826	0.716416	0.717945	0.703357	0.692607	0.872744	0.879685	0.675527	0.483214	0.392353	1.04784	0.534064	0.453079	0.562065	3.00431	0.0419242	0.223571	0.0492264	21.0925	0.373322	0.0853158	0.216466	0.208558	0.0247237	3.41882	3.48407	0.2776	0.130501	5.91891	1.0983	11.5636	0.183012	10.423	0.807009	4.61047	0.290033	0.305959	0.0852788	0.00669074	0.520327	0.405756	0.170654	0.103327	0.0938231	0.442154	0.0724612	41.1393
2019-09-12T03:12:01.321Z	0.273795	1.02595	0.814118	0.646491	0.621091	0.588553	0.555089	0.521642	0.674183	0.223414	0.399265	0.428683	0.424234	0.3832	0.403436	0.33728	0.265704	0.220604	0.913879	0.408698	0.8211	0.38172	0.414302	0.15895	0.409576	0.81684	0.649107	0.388771	4.43796	0.385415	0.0939156	0.130442	0.872332	0.39408	0.326015	0.276697	0.904826	0.412751	0.0874758	0.0139141	0.350355	0.231884	0.151826	0.178338	0.0369642	1.78189	0.108134	0.369936	0.000288496
2019-09-12T03:12:01.341Z	1.32024	5.17472	0.494177	0.539591	0.609791	0.580402	0.566772	0.76014	0.395772	0.104416	0.464937	0.466442	0.455807	0.464104	0.183103	0.302885	0.062804	0.451469	0.533898	0.226939	0.292359	0.265297	0.285982	0.275886	0.340067	0.318364	0.291	0.0369645	0.615868	0.48404	0.320871	1.46727	0.338223	0.144788	0.160322	0.562663	0.0429062	0.589411	0.288749	0.420502	0.35096	0.0642432	0.0684842	0.0785168	0.44145	0.312765	0.260382	0.112099	0.0623679
2019-09-12T03:12:01.362Z	48.1991	1.85101	0.818361	0.643147	1.52222	0.455068	0.562185	0.332231	0.443808	0.469678	0.447727	0.410099	0.422616	0.369904	0.300286	0.337882	0.39644	0.251378	0.27518	0.287889	0.408978	0.363969	0.340567	0.455918	1.56142	0.27418	0.23233	0.175172	0.297183	0.318184	0.667248	1.81001	0.000875604	0.204215	0.175352	0.29913	0.438643	0.561224	0.429486	6.36392	0.200891	0.325333	0.0969577	0.0925078	0.168824	0.091722	0.21621	0.0793508	0.37157
2019-09-12T03:12:01.382Z	1.88693	2.05627	0.930073	0.715333	0.672435	0.547455	0.532236	0.467885	0.541689	0.438062	0.455843	0.439883	0.471262	0.460198	0.49942	0.458068	0.348514	0.178439	0.15495	0.751457	0.460149	0.382555	0.37542	0.458712	0.0667342	0.189125	0.475982	0.198886	0.0712996	0.100122	0.120729	0.157966	0.261713	0.261127	0.244746	0.343527	0.646074	0.737802	0.747452	0.239581	0.216059	0.227424	0.445591	0.123549	0.140099	0.158054	0.0826079	0.0796932	0.0864646
2019-09-12T03:12:01.403Z	0.00116568	1.56318	0.883432	0.862682	0.625027	0.572942	0.517733	0.489468	0.597016	0.167954	0.550318	0.53976	0.286141	0.494288	0.391636	0.225577	0.346698	0.469829	0.564041	0.462393	0.29	0.421819	0.540272	0.588188	0.856054	0.129632	0.149163	0.312282	0.322003	0.578652	0.561894	25.2585	0.847437	0.053716	1.35318	0.429117	0.326058	0.230815	0.158088	0.563499	3.09082	0.184288	0.0105113	0.0803281	0.430393	0.624468	0.739019	0.132567	0.190025
2019-09-12T03:12:02.300Z	8.34043	0.267754	1.09721	0.93747	0.758984	0.725905	0.690701	0.622529	0.688497	0.807954	0.884382	0.610434	0.503143	0.605215	0.389974	0.450802	0.36317	0.326097	0.317228	0.0788592	0.219193	0.146885	0.562199	0.992374	0.725941	1.57496	4.80714	0.20593	0.0319072	0.00709173	0.648885	0.741392	0.159563	0.148361	0.147886	0.408274	1.30548	2.48376	0.694425	0.697335	0.282689	0.834129	3.06953	1.73523	0.172161	0.36465	3.47712	0.596976	0.470669
2019-09-12T03:12:02.321Z	32.4935	3.25634	1.7031	0.972047	1.07318	1.47087	1.02779	0.798791	0.696828	0.688948	0.99849	0.597077	0.650741	0.727925	0.840461	0.679434	0.372711	0.281215	0.341489	0.309752	0.262735	0.378826	0.98917	9.85632	5.71963	0.384551	0.244127	0.175603	0.484826	1.95884	0.471271	0.0480405	0.101477	0.590028	2.48312	0.298535	0.250156	0.189139	0.108634	0.0673193	0.0141641	0.057062	0.133928	0.732596	0.398842	4.33096	1.10377	1.4012	0.725076
2019-09-12T03:12:02.341Z	3.0482	0.700378	0.477816	0.416723	0.610304	0.584091	0.640302	0.618862	0.532914	0.527422	0.525176	0.427193	0.454821	0.659904	0.444435	2.82577	0.420678	0.5641	0.61967	0.463635	0.341602	0.407414	0.536692	0.300914	0.554962	0.773001	0.350862	1.26772	0.614526	0.309303	0.51732	0.140718	0.574148	0.463537	0.300922	0.47244	0.191172	0.856093	0.46762	0.310956	0.379581	0.379194	0.145305	0.377759	0.373824	0.650378	0.521464	0.221894	0.0309457
2019-09-12T03:12:02.362Z	0.809917	1.22152	0.786613	0.773246	0.221069	0.652118	0.710661	0.233581	0.635891	0.491543	0.529357	0.587202	0.579575	0.817159	0.268329	0.0371037	0.0580815	0.634524	0.423431	0.249622	0.570518	0.329089	0.361849	0.311932	0.619658	0.426154	0.907911	0.970697	0.346642	0.165935	0.0774593	0.366745	0.25125	0.160193	0.22313	0.19568	0.278896	0.544248	0.63467	0.176023	0.256605	0.214684	0.0609524	0.363639	0.46683	0.287229	0.262436	0.324584	0.290585
2019-09-12T03:12:02.382Z	1.31055	1.14552	1.12131	0.997275	0.821654	0.763245	0.639695	0.771141	0.772346	0.815714	1.83866	0.496132	0.557305	0.390615	0.612998	0.565387	1.13723	0.306709	0.376333	0.499926	0.52125	0.83151	1.07046	0.360543	0.285513	0.279327	0.30019	0.312797	0.106433	0.123112	0.14726	0.226964	0.193557	0.122155	0.140123	0.591403	0.395057	0.218623	0.176687	0.302327	0.53222	0.545157	0.35445	0.409392	0.893689	0.162615	0.907872	0.150844	0.116615
2019-09-12T03:12:02.403Z	0.234802	1.35078	0.840498	0.738087	0.685798	0.916815	0.65687	0.680124	0.741454	0.391637	0.442909	0.576475	0.647455	0.873616	0.52799	0.688864	0.432317	0.228598	3.5276	0.207429	0.200212	0.85383	1.00239	0.653859	0.345311	0.660381	0.254911	0.155835	0.153995	0.194917	0.0047567	0.252395	0.144558	0.938822	0.0975874	0.795342	0.164249	0.224923	0.345977	0.554693	0.326381	0.283349	0.0784259	0.544294	0.282965	0.65814	0.309974	0.276705	0.174126
2019-09-12T03:12:03.300Z	1.02805	1.36266	1.33519	1.05972	0.835074	0.857894	1.00824	0.860182	0.819205	0.714343	0.732719	0.847479	0.41564	0.396171	0.689244	0.881225	0.629186	1.63972	1.63916	2.43523	0.0384856	0.0414644	0.18509	0.629694	3.60758	0.542682	0.253437	0.471671	0.0832974	0.0219311	0.0101702	0.261168	0.227662	0.141671	0.0657791	0.0129651	0.177768	0.282974	0.34416	0.223686	0.644482	1.393	1.02546	0.630909	0.823491	1.43572	1.5191	0.051172	0.15026
2019-09-12T03:12:03.321Z	4.19927	1.11489	0.232507	0.644499	0.6382	0.687893	0.676381	0.520758	0.731649	1.4834	0.806091	0.696657	0.557905	0.502426	0.176993	0.460505	0.454338	0.477137	0.542372	0.39022	0.362423	0.295772	0.16689	0.603192	0.485844	2.46961	0.926566	0.0276592	0.195711	0.125842	0.0310103	0.112205	1.13792	0.230293	11.7632	0.345497	0.118544	0.0140742	0.0340896	0.296652	0.466649	0.187598	0.316739	1.63741	0.36228	0.179383	0.146505	0.0811022	0.121596
2019-09-12T03:12:03.341Z	0.794387	0.638792	1.0965	1.06694	0.76442	0.959061	0.670916	0.765007	0.828055	0.677077	0.533219	0.465852	0.441526	0.766529	0.574888	0.506978	0.484709	1.35764	0.20272	0.613444	0.509774	0.548501	0.606449	0.856824	0.884028	1.76379	6.016	2.1392	1.96403	2.02671	1.18891	2.2663	0.0716509	0.0667306	0.0930023	0.122583	0.0265913	0.0295449	0.00970125	0.132173	0.0621252	0.0652951	0.044933	0.0871221	0.0807183	0.0212426	0.0721226	0.0837523	0.172098
2019-09-12T03:12:03.362Z	0.203873	0.556857	0.65618	0.525603	0.619974	0.667162	0.470625	0.496531	0.50755	0.499336	0.586139	0.293792	0.414132	0.465503	0.674367	0.427342	0.379783	0.455467	0.739285	0.325936	0.304802	0.310858	0.389668	0.386044	0.488989	0.319406	0.177868	0.196636	0.0706313	0.249391	0.189956	0.16865	0.471299	0.163767	0.840426	0.780447	1.03604	0.202887	0.218561	0.138617	0.305305	0.245249	0.235046	0.184454	0.174695	0.111514	0.0623402	0.246438	0.197609
2019-09-12T03:12:03.382Z	0.0276503	1.96006	0.779391	0.660041	0.554642	0.675409	0.587422	0.53806	0.510543	0.598689	0.798306	0.601817	0.53271	0.633198	0.492408	0.482434	0.536418	0.424142	0.448621	0.1159	0.413299	0.36992	0.347573	0.478813	0.499408	0.56105	21.4849	0.0774807	0.0443978	0.246963	0.658721	0.287078	0.573485	3.0121	0.255617	0.22253	0.17727	0.109122	0.244801	0.768567	0.375343	0.295317	0.00563839	0.0792053	0.333499	0.213821	0.162674	0.0252574	0.0559696
2019-09-12T03:12:03.403Z	0.831609	0.282698	0.902702	0.772572	0.758128	0.77632	0.724134	0.944381	1.31842	0.53868	0.585637	0.581115	0.556685	0.361004	0.624567	0.304682	0.787381	0.341102	0.21605	0.0148575	0.734046	0.978715	0.909833	0.130589	3.45505	1.45859	1.25124	0.550578	7.03169	3.62516	0.122488	1.54926	1.00084	2.2646	0.362679	0.415089	0.414577	0.229423	0.306609	0.970584	0.287336	0.517933	0.837816	0.107499	0.0236264	0.114707	0.0904246	0.0949037	1.35607
2019-09-12T03:12:04.300Z	1.49938	0.773227	0.602229	0.602914	0.626597	0.587652	0.568859	0.0878308	0.75369	0.67276	0.567044	0.570044	0.544303	0.604567	0.598289	1.03803	1.6734	0.491907	0.499479	0.635798	0.658958	0.792198	0.937551	0.973756	0.903802	0.570566	0.394659	0.226191	0.0140167	0.217002	0.207343	0.0341746	0.232941	0.250564	0.717348	1.84197	1.02144	0.0849003	0.1415	0.0868696	0.307525	0.237221	0.240641	0.218426	0.143552	0.153733	0.0216498	0.0327943	0.0648158
2019-09-12T03:12:04.321Z	0.204562	0.476859	0.489959	0.514898	0.565898	0.530555	0.604802	0.595696	0.513134	0.765293	0.87571	1.49747	0.437851	0.527158	0.906569	0.497033	0.412434	0.647837	0.60338	2.33211	2.74853	0.525837	0.299473	0.783039	1.01554	1.54169	0.167663	0.0232522	0.978937	0.743238	1.05121	0.624967	1.57214	0.00935422	0.185363	0.20539	0.0607204	1.64503	0.0297568	0.220926	0.427069	0.286045	0.217425	21.5464	0.314692	0.0862345	0.253849	0.0220985	0.37925
2019-09-12T03:12:04.341Z	0.766201	0.276007	0.814342	0.660921	0.599279	0.606812	0.855938	0.366002	0.449993	0.409287	0.435635	0.0900726	0.627775	0.599757	0.380451	0.280708	0.171868	0.190869	0.604495	0.532196	0.452651	0.151418	1.06701	0.402744	0.351843	0.670946	1.18899	0.0245572	0.29855	0.931232	0.174457	0.755584	0.656974	0.181399	0.252901	1.48911	0.47686	0.23034	0.30246	0.139443	0.210771	0.326525	0.0315399	0.705915	0.619888	0.0286309	0.0589146	0.178161	0.0278901
2019-09-12T03:12:04.362Z	0.164644	0.278959	0.637581	0.414202	0.440117	0.51532	0.710977	0.468759	0.529828	0.520971	0.468489	0.56927	0.496252	0.489005	0.4677	0.0405832	0.429189	0.672979	0.559089	0.42011	0.375171	0.815209	0.449373	0.474728	0.036248	3.75284	0.519613	0.082053	0.418026	0.209898	0.446052	0.184147	0.0418566	0.00939615	0.117956	0.0829296	0.0711398	0.122596	0.381819	0.323621	2.11848	0.658626	1.04448	0.153671	0.234482	0.144072	0.053818	1.53524	0.319774
2019-09-12T03:12:04.382Z	0.692818	0.374856	0.449747	0.483393	0.651744	0.560349	0.469838	0.481841	0.383468	0.598626	0.380443	0.412278	0.39077	0.42684	0.514944	0.499936	0.472036	0.488196	0.309245	0.517359	0.361585	0.295101	0.342489	0.505954	1.49636	0.652024	4.99403	0.196708	0.482787	0.398994	1.48873	0.572113	0.453963	0.188499	0.0117315	0.130494	1.59289	0.0810743	0.0285302	0.0616701	1.26304	0.145622	0.334842	1.1589	0.670899	0.676295	0.104155	0.134265	0.291608
2019-09-12T03:12:04.403Z	2.24977e-05	0.277505	0.363886	0.477239	0.634388	0.562371	0.484487	0.601974	0.548598	0.47643	0.435321	0.592745	0.780553	0.749605	0.549937	0.322765	0.398509	0.450804	0.550007	0.494576	0.275638	3.11074	0.878392	4.29063	2.54642	2.00434	1.71917	106.8	0.0368196	0.0721336	0.0734748	0.750034	6.28873	0.470227	0.160235	0.443843	1.05512	0.463603	0.273362	1.68262	0.601862	2.64293	0.853013	0.500167	0.255211	0.612318	1.10163	0.573011	0.289696
2019-09-12T03:12:05.325Z	0.00324096	0.456089	0.206166	0.25147	0.468026	0.359911	0.347779	0.328401	0.266822	0.379527	0.420032	0.432061	0.956097	0.616447	0.96018	0.147403	1.43571	0.331273	0.643595	0.510817	0.634647	0.567084	0.719749	6.19825	0.432308	0.197771	0.385569	0.164256	0.382976	0.27964	0.307566	0.581861	0.209035	0.306784	0.119889	0.377695	4.29274	0.370947	0.121632	0.235245	0.707411	0.393936	0.0835864	0.203476	0.752915	0.17148	0.728685	0.397952	0.012662
2019-09-12T03:12:05.346Z	0.609723	0.139127	0.396303	0.974031	0.411996	0.439054	0.444711	0.229172	0.542943	0.668844	0.77772	0.858938	0.603969	0.554941	0.439997	0.34105	0.466746	0.305879	0.184669	0.228525	0.929373	13.8935	1.00603	0.259108	0.0309252	4.70012	0.266719	0.137304	0.0183219	0.107106	1.4179	53.6706	3.02504	1.80314	2.57233	0.103676	0.132444	0.381306	0.558207	0.608875	0.295087	0.199946	0.203641	0.12894	0.176956	0.465159	0.0996091	0.160274	0.0478823
2019-09-12T03:12:05.366Z	0.053394	0.667565	0.438626	0.352586	0.323001	0.528273	0.495257	0.419541	0.415011	0.484833	0.567967	2.36547	0.266951	0.448764	0.566843	0.530688	0.630334	0.586979	0.455241	1.14842	0.929803	0.0893751	0.340333	0.368116	0.0690493	0.0316879	0.0290374	0.373729	0.452988	0.331577	0.622937	1.81894	6.24327	0.987386	0.185716	0.349355	0.298839	0.378844	0.147878	0.0714938	0.0822653	0.0427217	0.0917564	0.156537	0.0599518	3.18893	0.231502	0.306753	2.20485
2019-09-12T03:12:05.387Z	0.451705	0.395879	0.416393	0.0419432	0.142335	0.390141	0.230506	0.370161	0.393026	0.303251	0.29102	0.373783	0.342462	0.324842	0.317201	0.240462	0.367804	0.461434	0.470779	0.285952	3.20676	0.588549	0.427426	0.541141	0.532066	0.530734	0.562951	0.494109	0.403363	0.519307	0.459428	0.410943	0.472646	0.989247	9.27841	1.99879	0.224864	0.311913	0.320612	0.102609	0.106232	0.0819966	0.0759844	0.183491	0.181085	0.0170765	0.088293	0.207992	0.169167
2019-09-12T03:12:05.407Z	0.415373	0.647984	0.597223	0.48633	0.424088	0.569317	0.372092	0.311379	0.294099	0.315155	0.409662	0.390363	0.400595	0.166948	0.319391	0.272582	0.108112	0.0919957	3.01385	1.67983	0.862684	0.183137	0.381196	0.772909	0.160056	0.0939907	0.286219	0.137784	0.104668	0.11027	0.297458	0.0862074	0.246991	0.149273	1.55698	0.0265283	0.15054	0.450527	0.187338	0.0244699	0.68034	7.91	0.162494	0.0443369	0.245759	0.904013	0.43498	0.65238	0.0751264
2019-09-12T03:12:05.428Z	0.00867469	0.620605	1.25329	0.486226	0.403521	0.321871	0.356312	0.587017	0.317614	0.447748	0.450235	0.323063	0.369811	0.357002	0.477996	0.0273742	0.414861	0.495293	0.027828	0.866722	0.424622	0.144671	0.183711	0.462054	0.305586	0.18118	0.141063	0.201135	0.83773	0.345728	0.390968	0.0392671	0.187571	0.266169	0.0413448	4.4691	1.16561	0.69072	0.277473	0.150186	0.156391	0.169157	0.189909	0.220491	0.604456	0.450853	0.132093	0.564342	0.0417395
2019-09-12T03:12:06.300Z	0.29427	0.0630144	0.0993913	0.194486	0.32071	0.0790886	0.319506	0.355412	0.321473	0.363166	0.295728	0.136088	0.238912	0.191156	0.197801	0.360949	0.824057	0.301814	0.290982	0.212098	0.858344	0.0771493	0.227102	1.61495	0.0938103	0.142663	0.191662	0.0875046	0.0875019	0.176135	0.561867	0.0640241	0.242475	0.362175	0.215548	0.392696	0.756668	1.44436	523.336	0.163099	0.187793	0.740413	3.00002	0.222103	0.252418	0.561945	0.267669	0.515753	1.32225
2019-09-12T03:12:06.321Z	0.174654	0.367295	0.300372	0.38757	0.456183	0.439125	0.482594	0.835897	5.13569	0.00900712	0.33076	0.333319	0.313671	0.339042	0.21096	0.186928	0.139884	0.272905	0.957124	0.354177	0.305616	0.142502	0.0120792	0.0166078	0.180685	0.72812	0.55048	0.341864	0.107791	0.261054	0.344122	0.186001	0.169215	0.069658	0.302609	0.438026	0.196718	8.21974	0.400545	0.220015	0.149484	0.0879412	0.103361	0.10167	0.0554078	0.105528	0.0435896	0.0888116	0.22174
2019-09-12T03:12:06.341Z	0.167552	0.426536	0.26064	0.360501	0.225166	0.250345	0.272351	0.297241	0.277981	0.273397	0.2777	0.191568	0.174336	0.169491	0.471081	0.268375	0.378831	0.0913966	0.134412	0.0983082	0.127869	0.792002	0.0732068	0.486329	0.174968	1.23063	0.644864	7.1997	0.185027	0.0256566	0.0898614	0.318629	0.28513	1.45521	0.0280672	0.0166389	1.40152	0.174655	0.0451364	0.0682443	0.024764	0.00308847	0.117736	0.235335	0.079921	0.0600879	0.183386	0.367797	0.231307
2019-09-12T03:12:06.362Z	0.023911	0.170737	0.220831	0.162062	0.143629	0.203522	0.182445	0.305465	0.240924	0.258937	0.131669	0.102106	0.149395	0.148747	0.402678	0.26115	0.253457	2.50048	0.169599	0.0382899	0.0715825	0.448052	0.152305	0.100245	0.0597218	0.158573	0.289637	0.99731	0.453156	0.025307	0.0194711	0.0516368	0.286493	0.572906	3.13346	0.0765883	0.196916	0.14484	0.121691	0.0960782	0.0819242	0.113935	0.144157	0.0762852	0.339162	0.0202076	10.8257	0.220847	0.201559
2019-09-12T03:12:06.382Z	2.04543	0.408251	0.363471	0.289409	0.285037	0.32109	0.30204	0.111989	0.210062	0.22576	0.221263	0.0517646	0.27807	0.317262	0.489711	0.314702	0.120787	0.148601	0.222125	0.14599	0.03595	0.00869973	0.34787	0.10818	0.287172	0.803441	0.0172894	0.0322257	0.0667092	0.143275	0.437776	0.851896	0.20827	0.132473	0.247893	0.642061	0.301025	0.172129	0.0931922	0.217574	0.625474	0.229706	0.00969969	0.0387471	0.180042	0.353504	0.606233	1.05583	3.03784
2019-09-12T03:12:06.403Z	0.190979	0.146131	0.211023	0.217361	0.241705	0.195979	0.121732	0.288194	0.630599	0.318649	0.261547	0.360851	0.241304	0.143118	0.126247	0.172863	0.103384	26.1113	0.0777117	0.0863305	0.526225	0.928431	0.297093	0.214847	1.04825	0.0404638	0.383352	0.423469	0.366095	0.119984	0.343328	1.0973	4.99966	0.729884	0.303075	0.457982	0.158506	0.252001	0.0916955	3.17688	0.185796	0.367314	1.16303	1.18919	1.01363	0.525823	0.0368362	0.0681176	0.280354
2019-09-12T03:12:07.300Z	0.00366979	0.145916	0.150139	0.00441778	0.0704794	0.10555	0.0982436	0.154809	0.154038	0.204801	0.216184	0.346901	0.111248	0.142137	0.173466	1.15515	0.340175	0.187766	0.216383	0.246984	0.0824879	0.15409	0.178693	0.115407	0.159642	0.501963	0.713936	0.0234648	0.143469	0.164888	0.165243	0.072798	0.015431	0.0432125	0.0541619	0.0640983	0.0105443	0.322413	0.139659	0.00015391	0.0307942	0.111799	0.072702	0.0213117	0.0712586	0.0497903	0.00011275	0.0569115	0.0865122
2019-09-12T03:12:07.321Z	0.0315491	0.774774	0.0996192	0.117347	0.136766	0.197253	0.152098	0.453861	0.12434	0.110238	0.108638	0.126352	0.235571	0.205799	0.227995	0.193557	0.209768	0.0976857	0.127954	0.05174	0.298615	0.439572	84.1996	0.954977	0.852589	0.555913	0.158506	0.0678496	0.227085	0.235993	0.282692	0.25577	0.638102	0.344401	0.297578	0.159778	0.559156	2.16292	0.263308	0.109167	0.189629	0.278769	0.186476	0.273596	0.284837	0.0864541	0.109824	0.166566	0.0931549
2019-09-12T03:12:07.341Z	0.0553251	0.115333	0.104223	0.12348	0.12846	0.132162	0.0986809	0.45868	0.0705143	0.121353	0.158765	0.106373	0.195968	0.448394	1.15254	0.351214	0.806967	0.662686	0.459561	0.0675757	0.116888	0.2962	0.0728178	0.642253	1.34108	0.67634	0.884531	0.0696097	0.135727	0.621522	0.189081	0.0221389	0.0487321	0.227258	0.526297	0.587225	0.0373899	0.0712663	0.580993	0.101997	0.0418574	0.0310739	0.115851	2.19249	0.773474	1.47583	0.0797824	0.0129775	0.173293
2019-09-12T03:12:07.362Z	0.28985	0.135152	0.156879	0.165914	0.165308	0.269582	0.0781664	0.0749355	0.115608	0.105113	0.0858019	0.10977	0.213439	0.28012	0.441077	0.402832	0.334387	0.198127	0.172842	0.11762	0.104332	2.34541	0.090682	0.0703677	0.152199	0.146583	0.757735	0.15663	0.141582	0.115162	0.0576957	0.0218652	0.134807	0.544646	0.202346	0.047389	0.102947	0.0501223	0.0507488	0.0194587	0.0612719	0.402383	0.116586	0.219321	0.167782	0.00451459	0.232002	0.0712798	0.0633806
2019-09-12T03:12:07.382Z	0.0549702	0.0624452	0.0968219	0.0913733	0.0969286	0.106377	0.256677	0.207732	0.153515	0.155248	0.101701	0.10457	0.160852	0.191417	0.588552	0.132544	0.122124	0.0664618	0.0571513	0.0776619	0.458731	1.39189	0.182792	0.00625633	0.0271175	0.108847	0.163353	0.975039	0.0647249	0.742216	12.4169	1.87791	0.773367	0.599902	0.000350346	0.00832834	0.0233037	0.0165821	0.0906901	0.0133814	0.00706733	0.0185825	0.0255457	0.0117146	0.0160027	0.00563631	0.0549153	0.0320254	0.0138941
2019-09-12T03:12:07.403Z	0.174358	0.703976	0.0562945	0.0616949	0.142167	0.174204	0.213638	0.271907	0.449346	0.0899393	0.108555	0.179309	0.981353	0.020651	0.0418101	0.156278	0.257315	0.487664	1.51898	0.824019	5.4885	0.592792	0.264124	0.0143897	0.0560661	52.0284	0.599886	0.367242	0.0573253	0.0666621	0.594559	0.0225558	0.0364697	17.9753	1.33861	0.0257126	0.132531	0.0393173	0.0512732	0.0298773	5.43851	0.20653	0.11771	0.0768504	0.0911186	0.36312	0.495091	1.61147	0.327327
2019-09-12T03:12:08.300Z	0.476145	1.25189	0.179809	0.0478166	0.0202774	0.0126782	0.0559734	0.012718	0.0154918	0.102571	0.00239818	0.0374879	0.353786	0.0279273	0.0137127	0.0535045	0.124003	0.124466	1.40283	0.30788	0.114121	0.124188	0.0630407	0.194761	0.79576	0.266882	0.0408808	0.157531	0.036379	0.0493696	0.170937	0.0189573	0.257494	0.123551	0.0178125	0.0329858	0.000136014	0.0484469	0.103839	0.0442059	0.110616	1.0645	0.0559303	0.047419	0.0257087	0.0153862	0.0515759	0.135864	0.11221
2019-09-12T03:12:08.321Z	0.00584552	0.0515886	0.00230461	0.257598	0.111617	0.0478406	0.0824454	0.0973285	0.103508	0.0224529	0.046505	0.0490139	0.113675	8.36199e-05	0.0851148	0.15793	1.08987	0.183243	0.0187786	0.187896	0.333147	0.231075	0.246112	0.122013	0.0122417	0.21224	0.273889	0.00557016	0.0166347	0.167353	0.203036	0.223979	0.547397	0.236081	0.174224	0.192988	0.0820244	0.0184395	0.0309965	0.0435868	0.197047	0.961016	0.0427801	0.0731044	0.101536	0.0503165	0.0805845	0.00232436	0.0532798
2019-09-12T03:12:08.341Z	1.40639	0.0616147	0.143951	1.35669	4.77578	0.161926	0.167373	0.0721446	0.0245119	0.0503333	0.0492059	0.059048	0.0980959	0.0898736	0.0301047	0.0146986	0.0997788	0.237222	0.0876792	0.109307	0.259106	0.0828529	0.185734	0.162693	0.00990504	0.000183482	0.182392	0.993806	0.262104	0.0286764	0.0259713	0.0171568	0.261197	0.299937	0.00500955	0.0233198	0.0866183	0.368765	0.361177	0.0950785	0.0556895	0.00966028	0.0337231	0.126037	0.076609	0.0947176	0.446473	0.126468	0.440698
2019-09-12T03:12:08.362Z	0.487603	0.0973977	0.216269	0.118299	0.0541398	0.0348889	0.0357115	4.62609	0.0633192	0.0500796	0.0539253	0.070223	0.108754	0.00604652	0.125737	0.0985667	0.00579473	0.0986675	0.23309	0.163513	0.0628611	0.0690094	1.18248	0.223055	0.0514689	0.00875912	0.412948	0.778462	0.824274	0.000532232	0.084529	0.161262	0.03801	0.063616	0.00922895	0.0602842	0.119388	0.405046	0.00478596	0.0474099	0.0603482	0.000456591	0.105379	0.0613586	0.039976	0.0540503	0.0548363	0.00556505	0.158754
2019-09-12T03:12:08.382Z	0.0109375	0.0395698	0.00633897	0.0162415	0.00818033	0.179097	0.141875	0.0118841	0.00384763	0.0063433	0.0268407	0.0309272	3.12776	0.0434094	0.0443914	0.0556774	0.102489	0.487203	1.32735	0.407034	1.02025	0.03379	0.0123605	0.0697909	0.0501588	0.354739	0.471993	0.174479	0.04332	0.147293	0.376362	0.0314026	0.0123222	0.0166792	0.132881	0.100261	0.163883	0.761922	0.197355	0.169597	0.387615	0.0138256	0.0267242	0.0705295	0.011725	0.0715783	0.17376	0.0871067	0.0556856
2019-09-12T03:12:08.403Z	0.368605	0.0244439	0.0212039	0.0299352	1.14547	0.0256697	0.0324451	0.0491646	0.042409	0.00317127	0.0605702	0.174458	0.140124	0.0114474	0.177733	0.1168	0.0759655	0.137207	0.109377	0.0432021	0.0526627	0.0614146	0.145402	0.696355	0.503515	0.027459	0.0494185	0.00112202	0.0157947	0.000559763	0.0434012	0.0698645	0.0744726	0.0116427	0.00231539	0.006979	0.0105084	0.0269097	5.46241	0.0901986	0.0388679	0.0973721	0.311864	0.0390496	0.0292019	0.0631526	0.0387581	0.00201972	0.0153436
2019-09-12T03:12:09.300Z	0.231975	0.0784464	0.0581517	0.0953644	0.0805005	0.0225948	0.0472488	0.0372166	0.0101009	0.0178061	0.0234283	0.106689	0.635445	0.0720472	0.0754387	0.142164	0.0694901	0.0568734	0.124405	0.352242	6.80514	0.0883407	0.0365689	0.152832	0.0205523	0.00906159	0.00984212	0.0220099	0.0859914	0.11448	0.294896	0.0950719	0.0155495	0.0236789	0.0321366	0.000584916	0.063238	0.0349274	0.00501067	1.24314	0.0262576	0.0110222	0.0363135	0.0437234	0.0383092	0.118572	0.0357674	0.0340079	0.0152636
2019-09-12T03:12:09.321Z	0.0252157	0.00586438	0.0176053	0.000185053	0.104746	0.106332	0.0260965	0.103859	0.290368	0.0374844	0.0269985	0.00968532	0.0260824	0.0494417	0.024871	0.0155034	0.0125514	0.264292	0.0340139	0.0588379	0.299699	0.409275	3.87723	0.539197	0.270159	0.156376	0.372186	49.0356	0.0927516	0.00993338	0.0083141	0.0123149	0.0334152	0.0273257	0.0167776	0.195758	0.0160477	0.00583218	0.169547	0.0511302	0.185543	0.525767	0.0748092	0.0363184	0.0562669	0.0594181	0.0231436	0.0212347	0.00268303
2019-09-12T03:12:09.341Z	0.0014524	0.00385048	0.0150621	0.049841	0.256083	0.0876148	0.0520395	0.0457142	0.0467176	0.0635679	0.0064439	0.0183945	0.0826821	0.0947729	0.0348059	0.0492411	0.046289	0.0583766	0.0520409	0.10816	0.994159	13.4597	0.0706323	0.109053	0.103486	0.0950626	0.107977	0.0573674	0.112554	0.0953247	0.433341	0.0372924	0.743731	0.0835686	0.0473223	0.0626388	0.0280604	0.00773847	0.00639731	0.0154392	0.0195584	0.0167063	0.0112328	0.0961925	0.25655	0.198961	0.508031	0.124783	0.226124
2019-09-12T03:12:09.362Z	0.0288883	2.73231	0.666829	0.0240022	0.0714716	0.125226	0.0510662	0.0132624	0.047483	0.0635573	0.0468429	0.121529	0.123456	0.0605709	0.0632902	0.089027	0.0987655	0.189134	0.163687	0.0488039	0.038195	0.336403	0.213586	0.0168292	0.0582817	0.947193	0.187372	0.106112	0.0239112	0.309414	1.20938	0.00450298	0.221267	0.186991	0.296964	0.0021354	0.0093244	0.024606	0.0539936	1.70487	0.0512973	0.00850427	0.0257073	1.08916	0.0667381	0.0176606	0.0130035	0.0575654	0.0574268
2019-09-12T03:12:09.382Z	0.189536	0.233861	0.0441509	0.0255275	0.0209169	0.033438	0.0110894	0.0100464	0.0474372	0.183883	0.0603712	0.0142254	0.01271	0.0630507	0.11635	0.0140864	0.0679903	0.128479	0.20431	0.067661	0.0349044	0.0273038	0.00883798	0.286395	0.382183	0.208456	0.0341517	0.0163425	0.000971047	0.749945	0.0892248	0.0786794	0.0396238	0.0756508	0.0187586	0.0750631	0.0195722	0.354074	0.0174763	1.21539	0.00445063	0.0658181	0.0209062	0.0523782	0.172891	0.0294263	0.00482073	0.10375	0.262498
2019-09-12T03:12:09.403Z	0.206302	0.0834125	0.0307543	0.00612247	0.00278135	0.00698108	0.0286211	0.0265925	0.0749253	0.0625402	0.00213624	0.0149539	0.0452018	0.0503783	0.0769443	0.223003	0.199242	0.0231797	0.0184569	0.0195519	0.207755	0.224766	0.0168174	0.0280464	0.0535849	4.80312	0.0618789	0.170085	0.0503528	0.000476441	0.00435381	0.0148437	0.246543	0.67301	0.0186622	125.777	0.0458046	0.0391443	0.104451	0.0489495	0.270507	0.189252	0.0952745	0.741676	0.387993	3.22457	0.0581934	0.0330701	0.00935716
2019-09-12T03:12:10.300Z	1.46961	0.0641509	0.157642	0.110571	0.0452955	0.0175344	0.348947	0.0725817	0.0454044	0.023247	0.0204843	0.0247896	0.0969735	0.485866	0.152172	0.0819575	0.0369558	0.17784	0.0749476	0.0994042	0.487528	0.0671255	0.0795562	0.013928	0.0876169	16.7869	0.0245759	0.041959	0.13388	1.21745	0.0358535	0.0176804	0.00799496	0.152534	0.0228443	0.0133221	0.0253629	0.119359	0.042184	0.034835	0.0375332	0.06969	0.00105476	0.0100989	0.0472756	0.0169717	0.0381102	0.0337877	0.05639
2019-09-12T03:12:10.321Z	1.57801	0.601505	0.148619	0.0577053	0.0425019	0.0626828	0.205545	0.139873	0.017852	0.0241766	0.0538341	0.0843812	0.0415321	0.144093	1.33732	0.0392726	0.105991	0.0207563	0.0273716	0.0620421	0.11223	0.0540311	0.052771	0.769167	0.1953	0.122662	0.131846	0.0949624	0.0271233	0.00149019	0.205365	0.00182491	0.101167	1.26714	0.0144653	0.0123328	0.321509	0.0239144	0.0480265	0.0811169	0.073312	0.0319788	0.0101091	0.0124931	0.00480133	0.0727607	1.50233	0.15896	0.0201849
2019-09-12T03:12:10.341Z	0.124212	0.88822	1.16768	0.39464	0.111208	0.0507119	0.0156635	0.0823329	0.272667	0.155918	0.183939	0.0106092	0.166521	0.205154	0.0558406	0.117811	0.0491219	0.0253788	0.170674	0.0142066	0.2376	0.113286	0.140619	2.11986	0.0729254	0.422684	0.0532879	0.0020992	0.24712	0.0347249	0.0309197	0.0823851	0.134215	0.0710521	0.14842	0.187768	0.000546467	0.0119191	0.0233409	0.545996	0.0610935	0.0831827	0.00255249	0.00319559	0.00178506	0.00210191	0.013292	0.0301964	0.0421005
2019-09-12T03:12:10.362Z	0.343034	0.0589418	0.072073	0.0966368	0.216559	0.234364	0.0434599	0.0163182	0.2037	0.0501458	0.0360902	0.107586	0.232378	0.184879	0.122193	0.0527263	0.521884	0.3317	0.0512071	0.105326	0.0805507	0.0449651	0.196616	0.0671574	0.391139	0.0263454	0.00237358	0.00567693	0.00856761	0.00925164	0.0538043	0.446634	0.0102126	0.0136509	0.024884	0.0650069	0.0210235	0.0122781	0.00767557	0.002405	0.0231662	0.224069	0.110666	0.430995	0.429563	0.0439062	0.000675892	0.166772	0.00282178
2019-09-12T03:12:10.382Z	0.0750504	0.0861429	0.138792	0.186391	0.0688082	0.0795368	0.256045	0.205629	0.162683	0.0225556	0.0185903	0.0352193	0.0263063	0.0119363	0.023878	0.319663	0.402391	0.0530011	0.483728	0.0730129	0.0352205	0.0110995	0.711442	1.56384	0.0109833	0.0175882	0.135828	0.581644	0.146604	0.694505	3.07661	0.281923	0.207858	0.161169	0.204093	0.25498	14.4985	0.482274	0.513384	2.06924	1.20544	0.234003	0.0650027	0.0112771	0.212824	0.0244894	0.225759	0.069466	0.133627
2019-09-12T03:12:10.403Z	0.098066	0.159396	0.214316	0.114215	0.0769794	0.0676825	0.159058	0.139861	0.0697955	0.0633702	0.0512206	0.0503248	0.176531	0.0654	0.0593781	0.0958216	0.245643	0.123077	0.0704784	0.308615	0.243282	0.570912	2.79323	0.0166351	0.0103482	0.0416756	0.678669	1.89039	1.84811	0.135227	2.4224	8.43776	0.360894	0.0244771	0.0101963	0.00356788	0.0156274	0.0206064	0.00710614	0.0152855	0.0242718	0.0488282	0.0210446	0.00852666	0.0741997	0.0347948	0.00191551	0.00606623	0.0370522
2019-09-12T03:12:11.300Z	0.0165607	0.0893328	0.23733	0.184155	0.131221	0.0679816	0.0362386	0.347334	0.157939	0.0827836	0.120089	1.04514	0.083498	0.044753	0.12092	0.113576	0.103577	0.137374	0.237195	0.176881	0.10484	0.17021	0.0194694	0.0125015	0.257209	0.364303	0.0757716	0.0667246	0.385261	0.135976	0.0802695	0.00441132	0.116133	0.105061	0.201519	0.0491512	0.00198929	0.014939	0.00186332	0.483032	0.0399409	0.0907661	0.593554	0.0507334	0.255006	0.0752381	0.0142288	0.0270989	0.00422325
2019-09-12T03:12:11.321Z	0.912444	0.0100014	0.234179	0.218276	0.341338	0.112036	0.116341	0.118825	0.125751	0.0676168	0.0449993	0.156992	0.21624	0.158217	0.181423	1.61735	0.200456	0.0727843	0.046896	0.0522862	0.204016	0.0907303	0.00341038	0.0239931	0.28849	0.0355104	0.101765	6.22928	0.0160308	0.0964431	0.0382105	0.0522788	0.0240491	0.00832897	0.0132798	0.235557	0.0516079	0.010905	0.102549	0.0515536	0.0243787	0.0616416	0.00893766	0.541193	0.565897	0.131691	0.107628	0.0510575	0.0873569
2019-09-12T03:12:11.341Z	1.15246	0.398043	0.364146	0.331881	0.288453	0.272126	0.151289	0.151421	0.0361571	0.150574	0.191226	0.135391	0.347818	0.0972033	0.0990704	0.130882	0.75469	0.250481	0.104639	0.241506	0.15187	0.0722614	0.0611678	0.308037	0.355019	0.0140999	0.30651	0.0597296	0.0505587	0.308683	0.00961732	0.0566539	0.0895713	0.0508634	0.0125226	0.0303124	0.0332701	0.0483215	0.193496	0.137898	0.128965	0.342884	0.045494	0.0492732	0.0604277	0.299812	0.165999	0.0415446	0.174568
2019-09-12T03:12:11.362Z	0.555631	0.474514	0.208715	0.258128	0.152741	0.0513304	0.00682417	0.0104153	0.0210091	0.0606039	0.0635101	0.0391112	0.104087	0.142417	0.0379552	0.0421645	0.203372	0.159221	0.10814	0.198079	0.0168038	0.0855783	0.151636	0.237327	0.386849	0.613284	0.100652	1.03716	0.0181951	0.0386648	0.0130973	0.0221116	0.152401	0.058643	0.0960684	0.264893	0.243731	0.0806605	0.0714949	2.17229	0.00726762	0.0106048	0.10091	0.123922	0.207595	0.435186	0.219416	0.0307565	0.0329732
2019-09-12T03:12:11.382Z	310.369	0.368398	0.156587	0.192244	0.265376	0.0989589	0.330021	0.141792	0.186389	0.18726	0.185041	0.413013	0.0305831	3.53848	1.12319	0.00686359	0.0373484	0.171475	0.111305	0.0188922	0.433114	0.0783987	0.0770684	0.306402	3.12022	0.0364708	0.120911	0.00306602	5.63093	0.0623265	0.0207182	0.127086	0.121189	0.106712	0.153111	0.0587719	0.073238	0.769541	3.45108	0.205943	0.06168	0.0405268	0.611803	0.0396302	0.0568219	0.166607	0.256022	0.0810834	0.0163054
2019-09-12T03:12:11.403Z	0.143031	0.206262	0.292944	0.224148	0.209356	0.145172	0.127373	0.224889	1.42823	0.0853286	0.246609	0.416395	0.234523	0.137769	0.0536857	0.02028	0.0682747	0.228702	0.0235579	0.092686	0.226804	0.412166	0.279174	0.11783	0.0507891	0.03167	0.336124	0.0639717	0.0431298	0.0426264	0.0749237	0.0191647	0.00835847	0.0160439	0.0975734	0.0983251	0.486846	0.410553	0.028109	0.0435227	0.146194	0.276059	0.545788	0.0626344	0.0464686	0.0314738	0.0795582	0.0213184	0.00527842
2019-09-12T03:12:12.300Z	0.213784	0.72777	0.36476	0.301473	0.381755	0.306676	0.275321	0.224074	0.356589	0.444837	0.357618	0.124014	0.192452	0.332836	0.330387	0.115065	0.0671966	0.252611	0.18247	1.96144	0.19558	0.159783	0.201458	0.382879	0.088768	0.0749648	0.359604	1.47815	0.46749	0.249562	0.0682612	0.0147873	0.0593042	0.15146	0.0978297	0.263669	0.202757	0.274013	0.221545	1.95848	0.31639	0.143252	0.290981	0.0973693	0.000778631	0.149841	0.0200956	0.0234651	0.458821
2019-09-12T03:12:12.321Z	0.000109819	0.188689	0.272814	0.40786	0.402292	0.246753	0.417133	0.108943	0.939638	0.570946	0.0584994	0.0775548	0.0694741	0.393816	0.0929122	5.11425	0.21236	0.144487	0.0750564	0.045469	0.0717671	0.0271049	0.0369336	0.186062	0.327772	0.308784	0.0715377	0.0609006	0.13976	0.12594	0.156567	0.244687	0.0320364	0.000159179	0.0416897	0.0455104	0.501265	0.14555	0.100755	0.142284	0.209179	0.157973	0.106606	0.29152	0.0280601	0.0442992	0.248751	0.149763	0.267375
2019-09-12T03:12:12.341Z	0.432732	0.637814	0.427906	0.352477	0.425465	0.552003	0.465555	0.390759	0.30518	0.251563	0.199956	0.161119	0.353026	0.304403	0.217667	0.0710587	0.235335	0.22408	0.266076	0.14739	0.0516238	0.107826	0.153678	0.388924	0.191217	0.587036	0.133901	0.342571	0.0490868	0.126623	0.116124	0.137425	0.165275	0.134745	0.039172	0.149314	0.131378	0.182724	0.20541	0.178538	0.100644	0.0596768	0.0560436	0.0162137	0.0776277	0.167047	0.174486	0.303918	0.0675435
2019-09-12T03:12:12.362Z	0.285885	0.285417	0.360716	0.377682	0.428289	0.355827	0.456268	2.61771	0.538781	0.194638	0.172042	0.0192559	0.531653	0.105552	0.166645	0.261909	0.876862	4.30159	0.0727716	0.193564	0.270375	0.231941	0.218605	0.397287	0.359377	4.92614	0.948228	0.43081	0.166424	1.05486	1.51532	0.849607	0.443303	0.287048	0.15268	0.772793	0.670156	0.0829686	0.00753027	0.316976	1.8939	2.61271	0.214926	0.132986	0.144711	0.214469	0.46224	0.081807	0.102028
2019-09-12T03:12:12.382Z	0.029927	0.228605	0.24602	0.722498	0.312805	0.278864	0.308723	0.50953	0.598137	0.00128235	0.101889	0.298007	0.165937	0.160142	0.218921	0.330787	0.199612	0.00968927	0.336544	0.596931	0.221394	0.780986	0.615472	0.547992	0.164643	0.311064	0.42605	0.188007	0.136343	0.0482429	0.00103939	0.076968	0.452968	0.109867	0.0849917	0.662628	0.360576	0.232988	0.915494	0.0405019	0.0291342	0.722906	0.61226	0.00488174	0.00791086	0.0117328	0.757726	0.217998	1.14614
2019-09-12T03:12:12.403Z	0.140982	0.00664135	1.22537	0.12125	0.370986	0.35228	0.466334	0.242227	0.406355	0.147869	0.140963	0.222501	0.236204	0.255445	0.419058	0.230108	0.0918325	0.140651	0.222062	0.354769	0.281492	0.101824	0.310638	0.175726	0.330535	0.220722	0.499553	0.409762	2.78739	0.00585764	0.0212631	0.0569072	0.234335	0.415982	0.206922	0.175617	0.089601	0.234874	0.113265	0.202909	0.0951114	0.0612075	0.191608	0.269651	0.2402	0.936664	0.0301155	0.0365182	0.0822762
2019-09-12T03:12:13.300Z	11.3517	0.404244	0.25967	0.400058	0.444318	0.354226	0.169216	0.140125	0.366564	0.93682	0.251952	0.184187	0.216	0.515177	0.304517	0.533853	0.310464	0.303544	0.244412	0.170034	0.203634	0.411521	0.81372	0.128389	0.0859962	0.123719	0.0754674	0.566556	0.00130994	3.00225	0.456304	0.491388	0.868109	0.216537	0.124518	0.195015	0.404365	0.239969	0.230073	0.191347	0.169351	0.315574	0.0434351	0.0440709	0.0504584	0.222454	0.325608	0.353955	0.198771
2019-09-12T03:12:13.321Z	0.52433	0.434857	0.533598	0.615232	0.392156	0.324299	0.347351	0.220906	0.406554	0.452425	0.309702	0.407196	0.272695	0.241214	0.274194	0.317444	3.0411	1.03529	0.498886	0.334384	0.301519	0.171207	0.16286	0.604639	0.484107	0.224016	0.225264	0.118174	0.0299167	0.0481491	0.487101	0.213345	0.114897	0.0803585	0.07316	0.149968	0.390622	0.0424683	0.225972	0.450684	0.274963	0.189828	0.0879482	0.456446	0.0216103	0.0822608	0.407391	0.621158	0.17655
2019-09-12T03:12:13.341Z	0.715037	0.469038	0.567066	0.634573	0.555116	0.452901	0.325902	0.383941	0.725348	0.357977	0.202177	0.257269	0.209826	0.194453	0.575844	4.07102	0.345763	0.0815808	0.181245	0.153821	0.19259	0.187673	0.38692	0.37958	0.223357	0.1817	0.1189	0.329623	0.97746	0.0538752	0.0700376	0.209798	0.0699902	0.0158605	0.0428111	0.0626413	0.0977437	0.0977389	0.469636	0.0216022	0.0693745	0.0828752	0.223729	0.0993199	0.156155	0.0948838	0.0203195	0.192261	0.395558
2019-09-12T03:12:13.362Z	1.28991	1.05772	0.482153	0.516041	0.585708	0.430751	0.585645	0.501633	0.376002	0.432467	0.499339	0.325317	0.205504	0.680345	0.035277	0.455662	0.668648	0.495794	0.603917	0.323285	0.1504	0.153017	0.251268	0.464372	1.29612	0.631287	0.368351	0.0837575	0.275204	0.134093	0.209328	0.943792	1.27361	0.454426	0.330815	0.514861	0.693115	0.183123	0.258637	0.644642	0.66076	1.0275	0.620317	0.462536	0.498613	0.200063	0.124104	0.112596	0.267901
2019-09-12T03:12:13.382Z	0.182532	2.0163	0.543722	0.494536	0.475211	0.537704	0.426766	0.401033	0.358533	0.528842	0.424948	0.302973	0.269159	0.211496	0.306232	0.227165	0.0848336	0.88416	0.170813	0.0584623	0.625949	0.374987	0.357648	1.46089	1.36241	0.111738	0.424351	0.0234969	0.0812437	0.045483	0.0583652	0.080128	0.0615744	0.0416942	0.364929	1.53647	2.23618	0.0807236	0.0624064	0.127979	0.159043	0.360492	0.139975	0.124321	0.0439915	0.0241632	0.0345046	0.140523	0.190318
2019-09-12T03:12:13.403Z	0.191734	0.611381	1.39492	0.401689	1.10171	0.360875	0.326964	0.350483	0.256062	0.20766	0.403803	0.154214	0.288403	0.291516	0.293782	0.22561	0.2056	0.30036	0.253331	0.329004	0.340142	0.218813	0.165854	0.309545	0.320328	0.249062	0.435184	0.426791	0.134914	0.108952	0.480349	0.578879	0.352987	0.185656	0.905872	0.128521	0.110026	0.692971	1.01557	0.984121	0.316806	0.140425	0.0545193	16.4842	0.615727	1.71549	0.0668009	0.224341	0.169353
2019-09-12T03:12:14.300Z	5.72008	1.01653	0.65593	0.529957	0.652283	0.589094	0.401117	0.33173	0.660957	1.63981	0.0496128	0.167023	0.317258	0.393844	0.328431	0.215839	0.319826	0.467834	0.676176	0.76126	0.359287	0.335588	0.453853	0.932135	0.264554	0.262918	0.256153	0.186498	0.19899	0.111596	0.0917394	0.168513	3.93884	0.178568	0.1408	0.158369	0.0936272	0.0368501	0.149807	0.183376	0.103407	0.191417	0.128145	0.268476	0.318551	0.210998	0.188837	0.293539	0.577569
2019-09-12T03:12:14.321Z	0.636341	0.914464	0.806574	1.44964	0.397799	0.492922	0.472273	0.0933089	0.216344	0.222766	0.390869	0.28514	0.211135	0.238662	0.210886	0.199888	0.129868	0.247365	0.122384	0.0617991	0.112165	0.211601	0.296709	0.471647	0.351221	0.238658	0.115978	0.291938	0.319361	0.748336	0.0725903	0.0988982	0.0489087	0.151388	0.263835	0.201793	0.162325	0.195565	0.269517	0.370248	0.402815	0.197278	0.0940912	0.135085	0.129841	0.117413	1.57813	0.219761	0.0224472
2019-09-12T03:12:14.341Z	184.626	1.82615	1.61811	0.827271	0.585864	0.589151	0.472881	0.359202	0.203574	0.180939	0.2627	0.270842	0.353634	0.426973	0.73887	0.287313	0.184817	0.279468	0.395056	0.205869	0.108002	0.225438	0.218824	0.196036	0.0883265	0.0830965	0.0490989	0.94466	0.0802972	0.277372	0.197894	0.0618424	0.0151644	1.27889	0.252967	0.246189	0.348385	0.214978	0.200918	0.249299	0.253057	0.402315	0.246341	0.216343	0.191356	0.107292	0.0445468	0.103133	0.263146
2019-09-12T03:12:14.362Z	3.24128	1.30253	0.898066	0.403922	0.926254	0.721427	1.06611	0.766633	0.803072	0.0861021	0.387155	0.455562	0.202837	0.287211	0.201167	0.0545165	0.377407	0.518259	0.419632	0.265907	0.195281	0.1477	0.328651	0.0335464	0.191352	0.225449	0.114833	0.220444	0.541481	0.294124	0.198556	0.403273	1.50711	0.237383	0.0840149	0.170027	0.189253	0.194318	0.146013	0.198082	0.166676	0.399373	0.0630592	0.272448	0.220927	0.114112	0.813626	0.0610547	0.0318746
2019-09-12T03:12:14.382Z	23.9864	1.38319	1.03499	0.698385	0.629249	0.677218	0.79109	0.394018	0.210379	0.563312	0.405698	0.927974	0.263099	0.314314	0.312577	0.567868	0.0795477	0.154989	0.184489	0.22005	0.412841	0.244446	0.298068	0.216042	0.319314	0.174229	0.123307	0.0180821	0.0289522	0.168973	0.258295	0.601563	0.538137	0.391423	0.469594	0.20946	0.328607	0.0442802	0.0409523	0.0640483	0.130752	7.24891	0.392206	0.160639	0.140025	0.0933818	0.15352	0.106326	0.0844133
2019-09-12T03:12:14.403Z	1.04307	0.262956	0.362806	0.498581	0.617374	0.57049	0.480507	0.524723	0.237697	0.345748	0.256639	0.0291204	0.991074	0.448399	0.489249	0.550811	0.460266	0.479557	0.486855	0.360619	0.278147	0.346501	0.646952	0.568177	0.419034	0.654429	0.64994	0.336799	0.374706	0.499895	0.48496	0.335571	0.270232	0.375595	0.374032	0.295956	0.227261	0.183089	0.469394	0.287748	0.61882	0.532513	0.253438	0.350705	0.217793	0.182489	0.175086	0.156397	0.182338
2019-09-12T03:12:15.300Z	0.612509	0.436246	0.713577	0.69398	0.711249	0.659383	0.657369	0.749658	0.931981	0.559056	0.503294	1.92276	0.172836	0.145918	0.447197	0.799524	1.1314	0.335093	0.375824	0.481681	0.31779	0.292629	0.443762	0.401726	0.277402	0.841637	0.781392	0.545022	3.13169	0.581925	0.489928	0.571242	0.363188	0.886554	0.315069	0.444289	0.665532	0.944624	0.510324	0.474605	0.698525	0.672887	0.318063	0.987322	0.303295	0.102413	0.129433	0.442788	0.54803
2019-09-12T03:12:15.321Z	7.20273	2.09295	1.08934	0.634166	1.84685	0.880478	0.846713	0.610108	0.43216	0.562459	0.228854	0.0704237	2.06059	15.0668	0.770491	0.408926	0.508755	0.174492	0.146466	0.0727675	1.43303	0.279496	0.151466	0.403413	0.249173	0.373879	0.723028	0.22841	0.0401341	0.109817	0.0712176	0.1128	0.188402	0.238524	0.202486	0.244918	0.272168	0.326009	0.345266	0.325175	0.176967	0.0265257	0.0520136	0.144719	0.145822	0.180361	0.15647	0.170963	0.128523
2019-09-12T03:12:15.341Z	0.0344258	0.697734	0.116593	0.86441	0.558392	0.592751	0.576218	0.549	1.35572	0.131308	2.22364	0.962579	0.331639	0.160447	0.134636	0.162713	0.348786	0.430374	0.398283	0.393988	0.271506	0.0893911	0.492379	0.44176	0.227172	0.210609	0.143685	0.0239918	0.797144	0.493629	0.205239	0.130058	0.0561065	0.0888843	0.100235	0.081382	0.186186	0.282694	0.245645	0.105527	0.372512	0.230968	0.193751	0.209038	0.165254	0.473176	0.0542512	0.0230699	0.0597842
2019-09-12T03:12:15.362Z	0.32773	0.357653	0.799681	0.28695	0.515016	0.565172	0.628108	0.533278	0.697436	0.679615	0.633574	0.387977	0.103677	0.445618	0.325575	0.243193	0.273619	0.283391	0.149204	0.155933	0.191258	0.210879	0.146279	0.149424	0.293504	0.824897	0.468968	0.584825	0.41086	0.411912	0.469869	1.29224	0.129529	0.22147	0.190313	0.180818	0.134436	0.0420744	0.925596	0.307844	0.251219	1.11668	0.13352	0.0413651	0.00681741	0.242548	0.327101	0.662424	0.767698
2019-09-12T03:12:15.382Z	13.4523	2.01365	0.828835	0.745125	0.684794	0.713888	0.536952	1.11638	0.636338	1.43735	0.546114	0.597466	0.605478	1.02725	4.99994	14.9368	2.35669	0.318083	0.401748	0.414478	0.244479	0.29096	0.370357	0.33696	0.407848	0.400499	0.248251	0.245676	0.401146	0.350329	0.507253	0.0350913	0.171024	0.288971	0.326478	0.209268	0.13995	0.68192	0.209314	0.192395	0.247528	0.280715	0.204993	0.157367	0.297613	0.502424	0.528678	1.01508	1.7066
2019-09-12T03:12:15.403Z	145.29	0.890312	0.64178	0.681746	0.550714	0.584774	0.524967	0.251617	0.252522	0.334798	5.59521	6.70488	0.234282	0.318186	0.390556	0.61857	0.182384	0.272153	0.262728	0.332945	0.0912898	0.173638	0.219622	0.245424	0.322848	0.23283	0.352881	0.836063	0.403109	0.223464	0.121419	0.318528	0.617861	0.555027	0.0474174	0.31184	0.620177	0.142539	0.243201	1.0798	0.874528	0.053287	0.201279	0.759938	0.03774	0.138807	0.167555	0.115581	0.943955
2019-09-12T03:12:16.300Z	1.86419	0.876815	0.643575	1.044	0.757389	0.787892	0.806371	0.556254	0.441298	0.429854	0.33962	0.333462	0.494434	3.45393	0.0739967	0.347315	0.30059	0.282896	0.544897	0.38585	0.305907	0.367933	0.211433	0.277524	0.384912	0.277941	0.357643	0.411766	0.281235	0.977117	0.415057	3.7109	1.04356	0.658409	0.311242	0.297277	0.375729	0.104151	0.193474	0.224545	0.365971	0.357881	0.343846	0.400824	0.214837	0.331016	0.140385	2.99546	2.23092
2019-09-12T03:12:16.321Z	1.10387	1.05057	0.475842	0.7161	0.612248	0.514909	0.561875	0.663046	0.886341	0.554858	0.381969	0.224324	0.505936	0.736495	0.601342	0.201218	0.262087	0.369373	0.354396	1.02242	0.844598	0.697992	0.661641	0.811079	0.321664	0.157602	0.663632	0.137117	0.220411	0.108546	0.521528	1.00962	0.566451	0.568708	0.0747785	0.0919318	0.370351	0.2705	0.443728	0.803994	0.166922	0.165396	0.131426	0.658305	18.0897	0.485519	0.124042	0.0299054	0.340098
2019-09-12T03:12:16.341Z	0.881602	1.06121	0.962363	0.724276	0.734248	0.629812	0.455814	0.486283	0.440031	0.510558	0.444512	0.286924	0.648861	0.26445	0.277867	0.351744	0.318086	0.684071	0.383787	0.520969	0.299238	0.489565	15.0567	0.346909	0.589219	0.79853	0.344008	0.102099	0.00236884	0.0846783	0.0199569	0.0278561	0.196376	0.0215607	0.137218	0.394097	0.407439	0.274808	0.0504181	0.181355	0.771048	0.139823	0.128344	0.18638	0.121374	0.180349	0.185693	21.3107	0.482596
2019-09-12T03:12:16.362Z	1.12214	0.670407	0.7732	0.836456	0.551647	0.61568	0.521211	0.742093	0.750409	0.561794	0.459926	5.46775	0.532561	3.76841	3.16846	0.0821005	0.326768	0.383632	1.50244	0.267076	0.265554	0.0829931	0.294537	0.602859	0.633646	0.0781392	0.194715	0.165001	0.12075	0.234712	2.98335	4.1042	0.132806	0.0787707	0.100901	0.224954	0.406173	0.276692	0.11876	0.197359	0.454606	0.0610513	0.249573	0.462967	1.86395	0.433297	0.0706645	0.0534792	0.0629486
2019-09-12T03:12:16.382Z	0.0993473	1.0937	0.346015	0.641031	0.619908	0.669875	0.621669	0.499935	0.311822	0.453261	0.147611	0.0976222	0.587015	0.406321	0.225899	0.293581	0.358984	0.209166	0.0598026	0.374656	0.0488851	0.765991	0.517691	0.654978	0.759956	0.277579	0.564402	0.231019	0.151995	0.316179	0.291706	0.195456	0.335243	0.422674	0.54126	0.413755	0.656039	0.0853914	0.0539216	0.132587	0.0718012	0.398032	1.4647	0.334958	0.0123703	5.73522	0.463023	0.0347553	1.0926
2019-09-12T03:12:16.403Z	1.642	0.748083	0.442753	1.1606	0.489252	0.650877	0.768461	0.835951	0.781685	0.0492025	2.33543	0.82718	0.530872	0.521568	0.545508	1.38882	0.423731	0.22601	0.440317	0.400795	0.269834	0.258561	0.236572	0.125441	1.15126	0.407162	0.329422	0.544515	0.412254	0.265314	0.00575682	1.07396	0.380602	0.344877	0.695518	0.229432	0.311502	0.418936	0.0394677	0.163709	0.806647	3.24033	0.464684	0.133653	1.01863	0.228652	0.773287	2.09513	0.151957
2019-09-12T03:12:17.300Z	0.959861	0.507354	0.363753	1.01694	1.08171	0.872725	0.514707	0.397583	0.251495	0.0372262	0.144027	0.709271	0.700858	0.307437	0.148295	0.0363616	0.154198	0.399981	0.348703	0.163008	0.235864	0.071231	0.181017	0.993628	0.373422	0.161928	0.525958	21.333	0.119058	0.497696	0.0202533	0.0660988	0.1381	0.208236	0.0686534	0.205616	0.213629	0.532766	3.19001	0.366403	0.376305	1.1135	0.952204	0.208563	0.367293	0.601208	0.167023	0.260995	0.878056
2019-09-12T03:12:17.321Z	0.87477	1.1654	0.915548	0.717768	0.58234	0.591614	0.571191	0.843906	1.68968	0.92884	77.8494	0.443348	0.128719	0.131429	0.212787	0.365572	0.577143	0.526413	0.439438	0.282761	0.0462455	0.224678	0.329918	0.391177	1.1803	1.61531	1.44358	1.24906	1.846	0.450865	0.0299001	0.040441	0.0118872	0.151918	0.353923	0.733575	1.56108	3.87775	0.875855	0.261757	0.0205352	0.0561174	0.0385593	0.23819	0.437522	0.37311	0.183502	0.0290745	0.0847861
2019-09-12T03:12:17.341Z	0.199868	0.573571	0.67488	0.840166	0.419836	0.47655	0.586077	0.232501	1.13896	0.631675	0.355598	0.13864	0.581636	1.24505	3.78243	1.09304	0.812605	0.454972	0.369142	0.177558	0.234009	0.215251	0.259562	0.317175	0.340821	0.323991	0.321256	0.160089	0.600537	1.07199	2.32147	0.221073	0.156535	0.179992	0.25727	0.468127	0.881658	0.754795	0.0843113	0.121596	0.0234347	0.185484	0.566715	0.682736	0.293285	0.198183	0.0516575	0.171234	0.141162
2019-09-12T03:12:17.362Z	1.9922	0.914709	0.642783	0.791452	0.647253	0.787118	0.580506	1.15055	0.696609	0.486495	0.386457	0.258723	1.26179	1.09659	0.273325	0.266604	0.016741	0.339655	0.339028	0.205201	0.115778	0.326254	0.436755	0.101001	2.89135	0.418785	0.318295	0.455173	0.566389	0.638627	0.652356	0.447603	0.313324	0.528182	0.249076	0.294544	0.274436	0.141588	0.181	0.269762	0.588483	0.313542	0.165783	0.0360914	0.0200333	0.54605	0.176851	0.1907	0.0991252
2019-09-12T03:12:17.382Z	0.829321	0.76553	0.703147	0.714892	0.571279	0.522569	0.457143	0.465546	0.448332	0.543154	0.37594	0.167334	0.13595	0.148285	0.0146452	0.148678	0.220253	0.3029	0.42681	0.319255	0.40447	0.451433	0.536062	0.861725	1.61818	0.365145	0.359057	0.453159	0.269108	0.0630056	0.377814	0.707008	0.383058	0.115347	0.204308	0.213276	0.0902794	0.0376899	0.00209266	0.0737317	0.345811	0.57529	0.0609099	0.235512	0.36394	0.0331782	0.0549098	0.215126	0.410192
2019-09-12T03:12:17.403Z	0.609171	0.712872	0.743194	0.722608	0.897772	1.8326	0.998501	1.30345	1.05625	0.579005	0.172175	0.769811	0.54417	0.472403	0.530833	0.495193	0.410428	0.350041	0.233461	0.307168	0.538602	0.521744	0.271757	0.115897	0.0711706	0.230468	0.221548	1.65831	0.805109	0.718831	0.146202	0.0823798	0.061762	0.948657	0.137564	0.226243	0.229899	0.257918	0.177552	0.171911	0.252375	0.733461	1.33979	0.28348	0.195527	0.135616	0.0590261	0.209222	0.308595
2019-09-12T03:12:18.300Z	8.91848	0.613871	0.743543	0.127744	0.761088	0.669836	0.996648	0.745722	1.05929	1.32273	0.312827	9.06709	0.25482	0.130932	1.24531	1.18311	0.318519	0.304698	8.43946	0.186337	0.159419	0.399369	0.439148	0.413835	0.314912	0.881282	0.321329	1.00199	1.07752	0.390608	0.228608	0.588887	0.201798	0.2669	0.795767	1.36829	0.343803	0.0303841	0.706566	0.974367	0.541723	0.191349	0.18083	21.6564	3.12704	0.569724	0.512473	0.00600756	0.00939944
2019-09-12T03:12:18.321Z	0.127342	1.1158	0.857859	0.937253	0.678649	0.742405	0.719866	0.405376	0.322283	0.387885	0.454114	0.228041	0.545269	0.27166	0.232578	0.10125	2.19432	0.717868	0.494605	0.262843	0.192909	0.206582	0.20411	0.218099	0.130478	0.27071	0.473634	1.4402	0.624565	0.6725	0.714357	0.347055	0.85464	0.640768	0.383924	1.37481	0.234708	0.294458	0.559085	0.256639	0.31519	0.255761	0.166082	0.287253	0.236804	0.29298	0.154969	0.0991978	0.021936
2019-09-12T03:12:18.341Z	0.318887	1.07403	1.44892	0.85272	0.602341	0.484697	0.539639	0.570414	1.07051	6.32584	5.90194	8.80767	3.6919	0.0473509	1.13248	1.94582	0.124291	2.35126	0.334132	0.742405	0.340953	0.262122	0.184974	0.285374	0.151368	0.0400919	0.181516	0.240785	0.288437	0.411548	0.290273	0.176643	0.0302165	1.04474	0.0749996	0.089658	0.162813	0.120342	0.127773	0.166792	0.396311	0.170682	0.199618	0.602581	2.24921	0.070993	0.231742	0.394805	0.0552465
2019-09-12T03:12:18.362Z	6.38239	0.740141	0.570976	0.896685	1.38192	0.50222	0.51079	0.884594	1.61237	0.59045	0.176918	7.32453	0.597572	5.09533	0.613401	2.8837	5.98908	0.604784	0.573748	0.379564	0.291054	0.408388	0.377207	0.0229812	0.952489	0.232593	0.053284	2.74144	0.995809	1.29503	0.91302	1.19049	0.268013	0.133465	1.45593	0.181659	0.164475	0.321085	0.279605	0.288402	0.305615	0.0885028	0.232242	0.173295	0.0608378	0.0722698	0.202097	0.347918	0.0201541
2019-09-12T03:12:18.382Z	10.5081	0.713833	0.576229	0.53533	0.645518	0.640691	0.484625	0.556309	0.606636	0.267965	0.0686907	0.10443	1.50656	1.38107	0.271352	0.41655	1.08003	0.533865	0.398245	0.222238	0.448005	0.554134	0.0307269	0.218478	1.01215	0.200668	0.0384281	0.698638	0.563275	0.399199	0.296418	2.62181	0.439155	0.356019	0.662389	0.483643	0.147806	0.0563191	2.20802	1.7238	1.17113	1.82413	1.6671	0.16856	0.626681	0.711641	0.415637	0.258466	0.114657
2019-09-12T03:12:18.403Z	0.115759	1.19626	0.953055	0.519685	0.417964	4.70872	0.540024	0.242684	1.23427	0.854676	0.690378	0.12938	0.472944	0.63296	0.163223	0.0764753	0.627213	0.496942	0.389985	0.140468	0.27261	0.49619	0.239797	0.449505	6.97266	1.23759	0.100236	0.0557501	1.47615	0.505927	0.254226	0.140348	2.73523	0.192769	0.199326	0.159748	0.147176	2.08977	0.0681599	0.100193	0.212127	0.167903	0.0206575	0.333748	0.493469	0.568475	0.199052	0.10824	2.80448
2019-09-12T03:12:19.300Z	2630.11	1.15297	0.727235	0.497121	0.436464	0.30512	0.387078	0.509921	1.30544	7.60452	13.2863	3.91731	0.00718089	0.128079	0.211448	0.147757	0.733208	0.9365	0.74625	0.529859	0.330241	0.197809	0.307433	0.258277	0.300521	0.215836	0.32435	0.174855	0.0655132	0.110461	1.29452	0.208688	0.56758	0.220338	0.335931	1.03446	0.0132316	0.228115	0.0924347	8.09971	13.129	2.24649	0.22198	1.82558	0.120428	0.04449	0.188334	0.0448466	0.435122
2019-09-12T03:12:19.321Z	0.38803	0.714694	0.757106	0.752712	1.12026	0.128448	0.730594	0.567949	1.24349	0.278422	0.224971	0.256492	0.154336	0.262017	0.168094	2.68029	1.30706	1.58023	0.679481	0.526278	1.8153	0.257802	0.26739	0.297897	0.259806	0.407323	0.0573293	2.43105	0.176829	0.384454	0.35783	0.280984	0.102803	0.0778341	0.102204	0.148118	0.373815	0.359992	0.308879	0.119844	0.230097	0.207556	0.10456	0.195993	0.0104989	0.328097	0.849437	0.0403912	0.107591
2019-09-12T03:12:19.341Z	0.33397	0.650839	0.57556	0.799679	1.78523	0.511381	0.477194	0.575694	1.40888	0.71162	0.421238	0.210536	0.348494	3.14061	0.19311	0.24084	0.471539	0.590067	0.288519	0.272312	0.621118	0.593288	0.459178	0.389212	0.509105	0.461592	0.382635	0.648547	0.381582	0.238735	4.99395	0.356042	0.395959	0.785609	0.344188	0.152325	0.184115	0.282422	0.316672	0.0935982	0.163675	0.127664	0.199998	0.160792	0.0163866	0.0131927	0.0638794	0.0453789	0.133559
2019-09-12T03:12:19.362Z	14.8851	0.284534	0.599731	0.88044	1.61085	4.10472	0.833136	0.696668	0.752538	0.525877	1.12586	0.0644347	0.207862	0.360314	0.200101	0.0978228	0.141263	0.298877	0.377145	0.303706	0.174075	0.23885	0.339219	1.02436	1.34557	0.541408	0.177495	0.319642	1.39931	0.075783	0.0417255	0.0973145	0.0278344	0.0143094	0.263647	0.0239492	0.176457	0.401442	0.297684	0.216121	0.249667	0.153266	0.0974559	0.32422	0.525513	0.0942082	0.284048	0.0810288	0.020938
2019-09-12T03:12:19.382Z	0.384126	0.864408	3.93736	0.51362	0.427985	0.338156	0.314407	0.178784	0.00254282	9.87305	0.345103	0.403478	0.292843	0.140532	2.59043	1.70235	0.840165	0.80431	0.315158	0.825366	0.289022	0.167261	0.175028	2.43723	1.24034	0.592241	1.08387	0.581335	1.46715	0.698062	0.104177	0.094688	2.37448	1.8406	0.202782	0.295725	0.697943	0.398859	0.234004	0.089951	0.026916	0.0397161	0.436252	0.417905	0.238673	0.651514	0.195801	0.0812009	0.00652335
2019-09-12T03:12:19.403Z	0.0165733	0.357939	0.666297	0.753644	0.602463	0.650449	0.917889	1.12105	1.00631	0.36712	0.549338	0.728804	0.923788	0.609085	0.709845	0.125345	1.82916	0.376295	0.891564	0.479155	0.444895	0.566955	0.398885	2.52342	0.249639	0.103259	0.35732	0.358352	1.47042	0.0863525	0.553513	0.247686	0.15427	0.0317939	0.385756	0.0867383	0.449838	0.421654	0.10489	0.436514	0.80477	0.0439982	0.255338	0.423077	1.55204	0.0370911	0.0590275	0.324017	0.847365
2019-09-12T03:12:20.300Z	0.442362	0.700629	2.37853	0.259028	0.592885	0.878706	1.47836	0.463806	0.173257	1.3318	0.628804	0.659626	0.105248	0.185243	0.189474	0.0488506	0.00186764	0.799861	0.600874	0.304223	0.43521	0.292638	0.642414	0.568952	0.476283	0.165968	5.77943	0.0730265	0.0505377	0.166542	0.536495	0.308941	0.0786177	0.1518	0.0428462	0.128441	0.355052	0.209653	0.0743927	0.0678777	3.90421	1.73973	0.0854933	0.0602049	0.0674914	0.0399856	0.0244188	0.0426021	0.0611188
2019-09-12T03:12:20.321Z	1.83116	0.449011	0.610548	0.796134	0.98884	0.505623	0.419887	0.735051	1.37326	0.350379	0.304113	0.199582	4.49023	0.981714	0.507591	0.0350896	0.141932	0.184621	0.316011	0.174325	0.931488	0.355709	0.208262	2.63747	0.571392	1.05383	0.413214	0.0314832	0.775569	1.07235	4.57813	0.122637	7.08795	0.353128	0.851074	0.311367	0.0533615	0.0996941	0.223501	0.164153	2.61772	2.38284	1.96969	2.75644	0.00661869	0.181328	0.344371	0.080133	1.93921
2019-09-12T03:12:20.341Z	1.06665	1.0618	0.784725	0.861927	1.05994	0.755886	0.702019	1.62196	0.493559	0.0764151	0.530794	0.955534	0.830281	3.61097	2.84492	0.384861	0.289838	0.358416	0.206147	0.0380707	0.000315501	0.0280019	0.217657	0.477186	0.376625	1.08245	0.326842	0.817719	0.429463	0.192247	0.544345	1.56416	1.07542	0.251501	0.111092	3.2929	0.284725	0.127604	0.113247	0.638197	0.244058	0.0242069	0.0993289	0.222089	0.412693	0.0764593	0.0699733	0.0253624	0.0539044
2019-09-12T03:12:20.362Z	3.20247	1.6328	0.81794	0.659791	0.64073	0.534357	0.700543	1.27001	0.811929	0.893821	0.41696	0.0328142	0.313047	1.30051	0.224302	0.111148	0.489114	0.578072	0.356414	0.000319855	0.280445	1.7666	0.48389	0.0109845	0.0197481	0.0467847	0.0775819	0.0314921	0.136746	0.272841	0.111058	0.2587	0.0988615	0.0238069	0.163574	0.0841384	0.0728503	0.0376226	0.10439	0.152561	0.350106	0.209517	0.0677025	0.0878074	0.188669	0.179151	0.724259	2.92126	1.82211
2019-09-12T03:12:20.382Z	0.00317916	0.335339	0.543858	0.653244	0.725725	0.815822	0.605423	0.34012	0.381777	1.8775	0.187903	0.131398	0.139359	0.187304	0.260576	0.24559	0.270342	0.321147	0.259443	0.148949	0.0038144	0.298	0.240269	0.187076	0.243923	0.576388	0.48301	0.277748	0.0579337	0.419267	2.14025	1.18999	1.00024	0.218283	0.22243	0.312853	0.152604	0.0773233	0.0598041	0.550002	0.165896	0.0907009	0.0377697	4.56934	0.363943	0.678711	0.837306	0.240245	0.104041
2019-09-12T03:12:20.403Z	2.18373	3.90836	1.58777	3.70807	2.94176	0.636305	0.26359	0.484045	0.917405	0.229857	0.0479543	0.35476	0.247181	0.349933	1.10136	0.128352	0.370149	4.60558	0.304303	0.321946	0.414117	0.732418	2.21452	2.65189	1.52088	0.13272	0.80803	0.662227	0.337065	0.297557	23.8434	0.0505789	0.687606	1.32419	0.759434	0.372961	0.135064	0.156286	0.120218	0.119443	0.0867248	6.27887	0.264619	0.739925	0.00665602	0.0438877	1.99943	0.123614	0.0806126
2019-09-12T03:12:21.300Z	2.10855	0.553289	0.671184	0.249039	0.506659	0.634385	0.487416	0.271231	1.2568	13.3598	4.03869	0.800603	6.06066	2.21691	0.0243935	0.197384	0.00796353	0.0762981	0.108594	0.229553	0.426471	0.522322	3.06612	0.427295	0.618449	1.0158	4.76019	0.35058	0.0440746	0.237569	0.0255865	0.0251464	0.0581706	0.0478809	0.0973304	0.654929	0.00242936	0.846909	1.82047	0.0813541	0.286377	1.15284	1.75418	1.19717	0.0496769	0.103189	0.434545	0.185575	0.0823734
2019-09-12T03:12:21.321Z	0.00106365	0.0757942	0.163234	0.142009	0.174642	0.28366	0.228208	0.0917609	0.669146	0.714786	0.166302	0.619173	0.434367	0.368403	0.133698	0.157344	0.148592	0.187945	0.260065	0.387935	0.356363	1.06322	0.23365	0.364925	0.133965	0.184156	0.321533	0.355722	0.702491	0.120848	0.861935	0.0399455	0.249801	0.499578	0.68518	0.0708592	0.10823	0.088705	0.154424	0.0290411	0.0121198	0.211933	0.0592136	0.16583	0.164457	4.79398	0.0272455	1.43958	0.39605
2019-09-12T03:12:21.341Z	0.245674	0.577086	0.190893	0.389714	0.371388	0.559359	0.235185	0.368874	0.446427	0.39428	0.705954	0.164756	0.385176	0.230529	1.67428	0.356024	0.377124	0.123717	0.256487	6.62799	0.767569	0.621289	1.06565	12.2024	1.03143	0.460603	1.73685	61.9127	0.423841	7.17432	0.186623	14.7832	0.0514036	0.0605202	0.691157	1.0144	0.174419	0.474675	2.27222	0.134126	0.0744261	0.043124	1.05773	0.0936538	0.12853	0.627031	0.0119663	0.161869	1.5895
2019-09-12T03:12:21.362Z	0.349496	1.08613	0.561485	0.859875	1.86593	1.28465	0.904781	0.688235	0.705612	0.92419	0.541809	0.761546	1.2618	2.75979	0.324482	0.0835991	0.178546	0.113211	0.476198	1.09881	1.38966	0.523697	0.124684	0.103434	0.0521401	0.344661	0.0120403	0.186389	0.60949	0.58648	0.275286	0.0569429	0.136482	0.881599	3.21699	0.267315	0.208728	0.627316	0.184307	0.245997	0.184047	0.0357743	0.315864	4.17375	0.031636	0.0319969	0.00858489	0.374131	0.204152
2019-09-12T03:12:21.382Z	0.413093	0.494416	0.393009	0.452292	0.0879546	0.240822	0.416009	0.520762	0.243487	3.50783	3.58979	2.80189	2.33496	0.614351	0.3302	0.131176	0.152525	0.403294	0.233692	0.0761087	0.0969015	0.966152	0.0194155	0.047486	0.0844104	0.224768	0.187458	0.0750965	0.0563628	0.0666366	0.340377	0.216803	0.0345788	0.00553161	0.0649066	0.148363	0.0355095	0.249811	1.34115	8.70945	0.531855	0.223676	0.606572	0.116086	0.0117487	0.00973594	0.0555194	0.0272539	1.1443
2019-09-12T03:12:21.403Z	1.2795	6.47123	0.150581	0.0585319	0.606578	1.22569	0.113651	0.181522	0.00603458	0.322511	0.38548	0.528619	0.445384	1.59398	0.0492883	0.403542	0.116996	0.982844	0.388254	0.276802	0.124937	0.200928	0.39794	0.0197883	0.32003	2.66166	4.34319	0.696603	1.60159	0.181089	0.858885	1.84251	2.34921	0.530494	0.456035	0.0662935	0.0692636	0.0649486	2.09478	0.909926	0.333424	0.273583	0.0222759	0.060822	0.00216995	0.0625901	0.0383147	0.523367	0.131577
2019-09-12T03:12:22.300Z	1.0895	6.74054	0.630215	0.398193	1.09417	0.188459	0.0256377	0.390414	0.149007	0.242943	2.39897	0.3784	0.432176	7.68828	9.055	0.322668	1.50034	4.81068	1.40021	0.674515	0.461116	1.33081	0.171787	0.106684	0.0403931	0.183817	0.739642	0.02698	0.00815727	0.226377	0.0804636	0.110289	0.68242	0.572525	0.981489	0.0581529	0.288944	0.166613	80.151	0.726413	0.278227	0.361169	0.216692	0.0981496	0.294536	0.143162	0.107036	0.231793	0.167221
2019-09-12T03:12:22.321Z	0.0898503	0.18432	0.166035	1.62722	1.62237	0.489656	1.17035	2.47363	0.610125	0.552775	2.88515	3.28399	2.35314	1.0681	0.545778	0.250314	0.0483161	0.0668007	0.467533	1.04747	0.12163	0.0561088	0.156168	0.299198	0.0898912	0.0812167	0.626258	0.0288712	0.0682578	0.0598212	0.0153688	0.0498852	0.213642	0.0933273	0.0860916	0.659815	0.0661577	0.0069694	0.00198351	0.013587	0.0339732	0.0233993	0.0391998	0.169388	0.0342718	0.0184712	0.0306545	0.0398763	0.0242266
2019-09-12T03:12:22.341Z	1.11165	0.388588	0.260431	0.281669	0.0366829	0.783356	0.8697	0.500985	0.578927	17.9699	0.703127	0.193407	0.794164	1.22271	0.0563046	0.070013	0.429178	0.101631	1.62115	0.13035	0.310106	0.0542626	0.104713	0.0234561	4.10135	0.351484	0.0397664	0.0272147	0.0206425	0.0278957	0.0466251	0.0153217	0.0232732	1.80315	17.4995	0.069722	0.0422143	0.338055	3.29971	0.256271	0.0164241	1.01911	0.101392	0.583654	0.0112146	0.0640305	0.944468	0.0119853	0.0398179
2019-09-12T03:12:22.362Z	0.802474	0.191398	0.353548	16.7839	0.424633	0.215314	0.588016	0.528987	0.194042	0.505275	0.700587	0.421323	7.38337	1.26494	0.0916122	0.272628	0.482763	0.314914	0.0315995	0.322545	0.172592	12.4892	1.19925	0.602169	1.1854	0.4872	0.316223	0.0324127	0.00810989	0.0162663	0.017245	0.0121742	0.0135405	0.0545048	0.252674	0.112059	0.0583194	0.123556	0.0922539	0.0844497	0.173267	0.124537	0.149978	0.277661	0.0191853	0.00239318	0.7338	0.124816	0.900122
2019-09-12T03:12:22.382Z	12.0203	1.49182	9.456	5.52622	3.96846	2.93375	1.34176	0.28606	0.0352424	0.848213	3.3868	0.778217	0.198575	0.308519	0.0303645	0.0645214	3.27575	0.245838	0.224068	0.29058	0.476696	4.73475	0.314067	0.274893	0.687453	0.358441	0.131207	0.0541696	0.159288	0.446916	1.33911	0.794348	1.38838	2.22672	0.658068	0.393574	0.785237	0.173763	0.0251952	0.225484	0.0878311	0.0395504	0.0426669	0.00382642	0.0101696	0.806017	2.13199	0.00412477	0.0437385
2019-09-12T03:12:22.403Z	2.68735	2.55509	0.984964	0.575923	0.0159003	0.220276	0.349639	0.206229	0.0990578	0.0205269	0.00139629	0.655032	0.911405	0.995963	0.0553324	0.364419	0.0331176	1.28777	1.96118	5.5747	1.63388	0.182926	0.134246	0.0415122	0.160609	0.0244498	0.0721733	0.0384631	0.222556	0.106806	0.0385932	0.437259	0.213064	0.161351	1.37277	0.161611	0.233054	11.6329	0.545566	0.639565	0.377851	0.0188317	0.280855	1.91373	0.0875614	0.13199	3.43429	1.91226	0.0459267
2019-09-12T03:12:23.325Z	0.208346	0.199867	0.526453	3.29541	1.32707	0.547091	0.439439	0.141231	0.840515	1.34961	0.51048	1.52626	1.73093	1.81745	1.07138	0.544342	0.191286	0.0435819	0.0972447	0.140791	0.0564347	0.0185729	0.0869806	0.163025	0.112385	38.6973	2.75539	0.294735	0.125195	0.150012	0.0476852	0.033116	0.203641	0.0364226	0.0491573	0.114638	0.0176183	2.82857	0.0256175	0.139057	1.11858	1.55269	0.0791198	0.145208	0.19642	0.0764137	0.0233241	0.033045	0.0257348
2019-09-12T03:12:23.346Z	0.619353	5.10963	0.347817	0.119491	0.750664	1.00934	0.765091	0.223543	0.395499	0.195202	0.275666	0.143003	0.712832	1.28157	1.43676	0.196083	1.90305	1.09643	1.4738	0.106179	0.00148624	2.73075	0.89826	0.0189042	0.531801	0.422485	1.6377	0.0182181	0.0284632	2.21437	0.0189219	0.00894703	0.0389763	0.0185802	0.0419979	0.0819571	0.0372356	0.0140181	0.279112	0.804731	0.467927	0.0313678	0.0090119	1.14972	0.173812	0.00156697	0.161105	0.0688052	0.0903355
2019-09-12T03:12:23.366Z	0.858836	1.71499	0.0530821	0.143353	0.125798	0.40737	0.077381	0.0177035	0.0832262	0.443759	0.41847	2.23807	2.71694	0.734842	0.191156	0.135556	0.0356973	0.00151641	0.18713	0.00548858	0.112328	0.00537651	0.0757688	1.15511	0.147679	0.0459213	0.106989	4.08151	10.4703	1.57148	0.191447	0.0681363	0.0210949	0.068371	0.0869677	0.121234	0.386534	0.229845	0.230953	0.118621	0.591664	0.177727	0.0792113	0.0264589	0.0173967	0.0279341	0.158592	0.32402	0.00528318
2019-09-12T03:12:23.387Z	2.36358	1.31072	1.41188	0.575717	0.321709	0.287359	0.546275	0.975511	2.00816	0.340422	0.0559543	0.497989	2.71343	6.33437	0.0216914	0.0943911	0.304352	0.234547	0.264027	0.28828	0.353514	0.249059	0.187616	0.0907338	0.0593624	7.71569	0.566104	0.306108	0.975605	0.0159246	0.746946	0.285471	0.425737	0.107557	0.42898	0.00572922	0.0450882	0.0733438	0.0750606	0.0470485	0.10495	0.119214	0.0638792	0.109201	0.0663194	0.0285246	0.00942225	0.0243819	58.5353
2019-09-12T03:12:23.407Z	0.367756	2.39371	2.61597	0.665526	0.126653	0.970528	1.42648	2.01146	2.67027	4.57247	0.346004	0.360635	0.377036	0.118573	0.00807325	0.0874003	0.0426222	0.0674814	0.340607	0.129474	0.00230157	0.127802	0.216407	0.00172984	0.313817	0.0415984	0.0282222	0.131779	0.0978866	0.201116	0.769636	0.16078	0.0214228	0.0357921	0.65349	0.0133481	0.0153789	0.0131894	0.0523175	0.0566627	0.0959052	0.94781	1.58097	0.112361	0.152166	0.0790628	0.0178785	0.0536926	0.0847335
2019-09-12T03:12:23.428Z	0.124132	0.0337523	0.0327225	0.0161555	0.0334925	0.644497	2.7044	0.0672461	0.63483	0.707205	0.0793265	0.0458713	0.356362	3.37009	1.33853	0.168968	0.21107	0.237726	0.0688044	0.042203	0.0570175	0.0775447	0.0932055	0.023952	0.0127682	3.33808	0.0675879	0.0611345	0.438621	0.125142	0.00823297	0.0282091	0.0782061	0.0661348	0.0400438	0.0370979	0.0486247	0.0947778	0.141654	0.132631	0.119677	0.202934	1.21162	0.275082	0.314746	1.02081	6.02724	0.0252954	0.0480369
2019-09-12T03:12:24.300Z	0.0720114	1.1504	0.228118	0.672755	1.44517	0.182973	0.287238	0.0533503	2.11347	0.543459	0.398105	0.0390189	0.0953694	0.0172704	0.906595	0.37105	0.0299099	0.0659932	0.823362	0.128546	0.268671	0.142836	0.0570279	0.00573895	0.256697	0.31386	0.0194142	0.19468	0.924942	0.153006	0.438361	0.0007618	0.00836075	0.0640705	0.588503	0.0702242	0.0698114	0.0106844	0.00954279	0.00819418	0.180922	0.702652	0.40388	0.462691	0.0878368	0.0309617	0.0103318	0.0117363	0.336147
2019-09-12T03:12:24.321Z	0.00894397	0.0783941	0.33354	0.27574	0.105301	0.259756	0.273848	0.0926627	0.632907	1.35398	364.648	0.151087	0.504475	0.391478	0.461718	1.39531	0.194063	0.00763064	0.0259521	0.0511966	0.508937	2.90991	0.436307	1.75558	0.424296	0.0548343	0.175092	0.456177	0.112246	0.0910116	0.0304021	0.193976	0.219437	1.108	0.369368	0.124501	0.410213	0.104621	0.0465106	0.131947	1.90394	0.505183	0.450937	4.13594	0.118389	0.194808	0.0328418	0.0110573	0.0327116
2019-09-12T03:12:24.341Z	0.501985	0.195618	0.119901	0.139859	0.0818011	0.0668243	0.131339	0.0861031	0.181588	21.4296	0.114558	0.0676355	0.359916	0.519302	0.536782	2.35431	1.95591	2.19125	0.133204	1.77633	0.620522	0.129478	1.96987	1.4317	1.00348	0.334289	0.237985	0.0466909	0.0580763	13.1339	1.25629	1.24672	0.873735	0.501555	1.54101	0.196607	0.356702	0.15458	0.0618914	0.0977581	0.0273758	0.0492484	0.038492	0.0734017	0.103143	0.191472	0.208726	0.215394	0.0409329
2019-09-12T03:12:24.362Z	1.44704	0.443888	0.319573	0.286934	0.401258	0.605251	0.349566	0.0218156	0.0189926	0.657993	2.97002	0.189036	5.92946	17.3126	0.253982	0.361536	0.0469835	0.00297336	0.790967	0.117102	0.170664	0.412973	0.447828	0.840754	0.2975	0.15132	0.0369276	0.0043963	0.628431	9.75036	0.448306	0.0491676	0.065601	0.148238	0.0596003	0.246045	2.08233	3.07803	8.93534	0.622405	0.464427	0.277124	0.0309148	0.00390977	0.24623	0.0751352	0.103299	0.00275379	0.00795066
2019-09-12T03:12:24.382Z	0.287906	0.912609	0.569395	1.08911	5.53375	1.51019	0.967442	1.2836	0.688504	1.61974	0.392619	0.115684	5.17966	1.45135	0.488291	0.312537	0.0926664	0.0799232	0.208701	0.483037	0.882087	0.887288	0.167727	0.0360946	0.00391993	0.0418716	0.0812852	0.0679293	0.0472489	0.00359919	0.0644545	0.0520143	0.0262263	0.0125059	0.0263184	0.738219	87.4922	0.0570447	0.0140463	0.0366411	0.0526182	0.0618682	0.156552	0.283638	0.927727	0.253662	0.675735	1.39065	0.204374
2019-09-12T03:12:24.403Z	0.00718762	0.0185767	0.209277	0.0249448	0.445163	0.187258	0.909448	0.763085	0.164407	1.87473	0.436954	3.70164	0.0981989	5.92507	11.3836	0.298643	0.116362	0.279242	0.28326	0.017554	0.0236963	0.0824497	0.190873	0.424602	0.00968392	0.410578	0.286046	0.574222	1.17658	0.709722	0.0529403	0.0197926	0.0236833	0.0525824	0.0200806	0.0164166	0.0629234	0.116544	0.0541679	0.0237008	0.00598641	0.0657708	1.64427	0.0223337	0.0104422	0.00643455	0.613586	0.00738508	0.00884857
2019-09-12T03:12:25.300Z	2363.01	1.00755	0.0224818	0.190219	1.29881	0.0652939	0.250422	0.280973	8.99783	0.0722365	0.159068	0.63614	0.777673	3.22224	0.0744509	0.241178	3.51946	0.165005	0.0210721	0.0244751	0.936343	0.157553	0.171605	0.156108	0.719178	142.776	0.10599	0.0987975	0.0493867	0.111266	0.0679936	0.0553657	0.00964828	0.0227757	0.117269	0.0966847	0.015225	0.285385	0.0748728	0.0336152	0.0969639	0.151056	0.00776748	0.0148382	0.0247214	4.37511	0.421782	0.11928	0.0146606
2019-09-12T03:12:25.321Z	1.60868	1.82072	0.462122	0.1928	0.0917964	0.077593	0.23954	0.131195	0.00839976	0.0687991	0.145998	0.115229	0.596229	0.674022	0.478751	0.667385	0.447725	0.279614	1.02571	0.143405	0.35399	0.250573	1.88469	0.281829	0.234033	0.486199	0.0505509	0.0248449	0.00911671	0.0260067	0.00629228	0.000192086	0.0512697	0.0588681	0.0283132	0.191133	0.12093	0.022278	0.0222455	0.0150139	0.0243525	0.374995	0.0112823	0.0242502	0.0521008	0.0302667	0.0604335	0.050118	0.0155425
2019-09-12T03:12:25.341Z	0.953076	0.130144	0.0402714	0.0161926	0.0450698	0.075189	0.814901	0.347641	0.49761	2.29576	6.18654	1.99389	1.80617	1.49124	0.319817	0.172092	0.0343849	0.0605865	0.0484445	0.104462	0.302364	0.263574	0.181901	0.0975269	0.0734215	0.230396	10.7289	15.3445	0.0944191	0.590076	0.527194	0.0668913	0.0738482	0.106088	0.0539893	0.105729	0.0688357	0.0418428	0.0398542	0.0288042	0.0449927	0.0385406	0.335455	0.11588	0.234468	0.0327018	0.0115611	0.0186454	0.0361792
2019-09-12T03:12:25.362Z	0.525368	1.68256	0.757692	1.88601	5.94537	0.0663036	0.213787	0.0744796	0.0836345	0.165923	0.187374	0.479285	1.33788	0.822029	0.895104	0.0716019	1.29978	2.37936	0.802837	1.33536	0.0586237	0.160564	0.120862	0.0716827	0.429935	0.945808	0.0342476	0.000300676	0.0131322	0.105436	0.0554855	0.283589	0.0212795	0.151791	0.0641562	0.143882	0.239328	2.61788	0.00732405	0.225129	0.0255803	0.0407554	0.0513775	0.290913	0.147253	0.0254987	0.00553556	0.0945373	0.0876843
2019-09-12T03:12:25.382Z	0.0618009	0.00682706	0.0368309	0.499593	0.486898	0.311585	0.330867	0.287102	0.580673	3.42999	4.8859	0.78176	0.849592	2.85422	0.107961	2.29529	0.824018	0.0597307	0.00619467	1.49988	0.253286	0.190018	0.531595	2.59094	0.164949	0.249057	0.42078	10.2698	0.295552	0.414945	0.345702	0.170417	0.436044	0.0732009	0.116363	0.321121	0.560823	1.15333	2.11324	0.251205	0.136982	65.5461	1.42461	1.53051	0.562938	6.1454	0.858382	1.71658	3.18323
2019-09-12T03:12:25.403Z	0.761224	0.458112	0.0040684	0.077531	0.177619	0.549743	0.18332	0.221327	0.127208	0.26592	0.0912428	1.05	3.46316	0.843644	0.29193	0.36297	7.11931	0.962562	1.3039	0.947947	0.361864	0.137738	0.447968	1.9223	0.203859	0.104935	5.5153	5.58403	0.324457	0.0927507	0.23623	3.98478	0.278859	1.58129	2.89682	3.12353	1.46552	0.747751	3.69684	2.31078	0.622325	0.538802	0.998236	0.480968	0.939575	3.45382	0.868478	0.412834	0.381603
2019-09-12T03:12:26.300Z	2.0377	0.297466	0.295548	0.504318	0.195221	0.437548	11.2581	0.319022	0.107789	0.651805	1.94359	72.2958	0.764167	2.08051	1.89348	0.711538	1.1584	0.257981	0.0434544	2.17997	1.6541	0.230644	0.197654	0.143104	0.10002	1.48681	0.0963008	0.739494	0.0538741	0.00110344	0.00705956	0.107992	0.012585	0.0796568	0.400067	0.0109408	0.00308899	0.00133854	0.00545245	0.00269713	0.0698371	0.263643	0.0295359	0.0029404	0.0106339	0.0120007	0.00475	0.163142	0.0562921
2019-09-12T03:12:26.321Z	0.0441277	0.017354	0.0590901	0.163416	4.9924	3.50995	10.2466	2.52999	0.555498	0.197946	0.393413	0.324612	0.303963	0.761283	4.35031	2.32445	20.5404	0.203911	0.131772	0.659234	0.157251	0.161139	0.0802882	0.084667	1.03557	1.60593	2.49849	0.0654309	0.10807	0.207468	0.92925	0.34812	0.119427	0.317754	0.247963	0.691825	0.411074	0.0302163	0.585246	17.7053	6.83346	0.991354	0.201803	0.160538	0.879612	0.933824	1.14363	0.122833	0.0879519
2019-09-12T03:12:26.341Z	10.5406	0.321557	0.00856276	0.050807	0.301799	0.0577466	0.109569	0.494325	3.04341	0.59864	0.512742	2.48467	0.0545141	0.0653391	0.0286293	0.33386	0.450118	0.0983969	0.921999	0.126523	0.0614318	0.615978	0.222328	0.188909	0.259303	0.0565788	0.0186811	0.0969923	0.0882727	0.1372	0.313009	0.0581238	0.0178752	0.0139344	0.216891	0.996458	0.0414174	0.0494938	0.0621929	0.0372388	0.00360901	0.0280711	0.0233092	0.0416708	4.7794	0.275862	0.0930831	0.239138	0.250067
2019-09-12T03:12:26.362Z	11.1348	1.19559	0.246531	2.54951	0.0515023	0.0352945	0.109482	0.569454	0.129603	2.38738	3.17489	0.114218	0.26371	0.610121	0.0888037	0.0540131	0.999217	0.241411	0.913967	0.354231	0.173463	0.181176	0.127625	0.103581	0.193035	0.416265	1.00005	0.0989366	0.48543	0.125611	4.0033	0.283424	0.152808	0.0239492	0.0939845	0.0126367	0.330577	8.60923	0.0568944	0.0888741	0.00560854	0.249495	2.43148	0.475733	0.345157	0.0632522	0.23971	0.163122	0.0146367
2019-09-12T03:12:26.382Z	0.886089	0.0569664	0.101892	0.0789375	0.0416183	1.37007	0.321992	0.0567107	0.0754334	0.844573	0.294376	3.29992	0.29622	0.00818228	0.00772229	0.0131324	0.07559	0.0460263	0.0061266	0.637023	0.314569	5.06583	0.125569	0.0192231	0.145147	0.563518	0.0856182	0.197731	0.1921	0.14946	0.464405	0.133939	0.0714671	0.0848153	0.0467803	0.0839346	0.0980512	0.110554	0.139648	0.290849	0.557576	1.06167	0.254459	0.222379	0.0828931	0.083131	2.1841	0.00641922	0.00847972
2019-09-12T03:12:26.403Z	0.988137	0.443751	0.174561	0.0212785	2.50159	74.9869	10.7059	0.205409	0.413552	0.44818	20.699	0.778324	2.23386	3.51562	0.267764	1.18935	6.33979	0.713223	0.126678	0.200312	0.216073	0.0845838	0.0436488	0.13546	0.418607	2.06437	0.456902	0.0645326	0.0331838	1.34875	0.148003	0.0384723	0.00558751	0.00229768	0.0367675	0.112358	0.157251	0.100561	0.0490382	3.94405e-05	0.0180203	0.222089	0.23275	0.21909	0.344914	0.704556	0.161749	0.33657	0.176529
2019-09-12T03:12:27.300Z	2.54973	1.10355	1.60918	0.178349	0.0144908	0.306056	5.62382	8.33829	3.80649	0.941808	0.0620176	0.110202	0.0711381	0.00304205	0.340835	5.41908	0.771791	0.0078839	0.396999	0.152293	0.224454	0.185711	0.708185	0.185855	1.10236	0.358015	0.0541772	5.88628	0.055506	0.0941807	0.658746	0.185187	0.231953	5.70386	0.284543	0.481763	0.134032	0.243428	0.0560465	0.0398646	0.0584567	0.222285	3.79526	0.295733	0.164671	42.398	0.978031	0.00443171	0.248683
2019-09-12T03:12:27.321Z	0.0900155	0.323455	0.532469	0.316348	0.026174	0.318465	0.522423	0.549053	0.610385	0.589439	0.162407	0.0501422	21.6322	499.204	1.89399	0.448573	0.00598926	0.0308995	0.16536	0.0446476	0.154853	0.191539	0.0666212	0.0901458	0.282209	0.328412	1.04799	0.0738776	0.0241867	0.0642201	0.0359528	0.0735147	0.190343	0.13047	1.22317	0.0272631	0.0346841	1.18925	1.41957	0.102633	0.13202	0.201307	0.00816543	0.0062888	0.0507823	0.0181963	0.888034	1.19672	0.216577
2019-09-12T03:12:27.341Z	0.690531	1.9941	1.08644	0.127174	0.925569	1.97712	5.3651	0.0328602	0.471077	0.0317295	0.425809	0.564123	0.46163	0.208203	0.283888	0.021048	0.00263806	0.027424	0.136149	0.780213	0.0099079	0.0246933	0.0210508	0.440921	0.618909	0.228179	0.00193406	0.0748595	0.0157537	0.015733	0.0164518	0.178236	0.221526	0.0929412	0.0230434	0.0400122	0.0943964	0.0387566	0.000352417	0.198079	0.404154	0.194911	0.0247954	0.208197	0.171727	0.161803	0.188391	0.0616254	0.189737
2019-09-12T03:12:27.362Z	0.0660457	0.0461318	0.214705	0.445865	1.26061	0.345389	0.129601	0.118552	0.175287	0.154577	1.77565	0.185553	0.212132	4.03408	0.899138	1.35653	0.43853	0.0690558	1.45696	0.664039	0.942379	4.10368	0.0304403	0.0675121	0.092777	0.168043	0.513892	0.546131	10.8153	0.396847	0.220511	0.441077	0.128936	0.0328192	0.0575183	0.155721	0.175416	0.103268	0.608478	1.03187	0.235059	0.300642	0.873953	0.0299628	0.11415	0.472587	2.67381	0.0324493	0.00733322
2019-09-12T03:12:27.382Z	0.174588	0.141901	0.164297	0.618443	0.267247	0.278234	0.0984013	0.366369	1.04194	0.481696	0.715224	0.0817897	0.0250508	0.231379	0.895359	0.102118	0.336303	1.54441	2.33153	16.1369	0.016838	0.0237071	0.667773	0.23412	0.435683	0.276713	0.137118	0.0369962	0.0247858	0.407982	0.178302	0.0393651	0.0146695	0.0236392	0.195839	0.461666	0.567647	0.0841537	0.232129	5.6963	0.478368	0.680036	1.8253	7.94711	3.91482	1.82581	0.117864	0.223655	0.0750559
2019-09-12T03:12:27.403Z	4.01521	0.357616	1.20871	0.0678627	0.587504	0.111459	0.528703	11.7693	0.863458	0.124843	0.0704703	0.0472011	1.23727	1.40286	2.71623	0.00808212	0.134183	1.88927	0.0957333	0.354416	0.549669	11.0597	1.74937	0.717968	5.04447	1.29459	9.1995	1.13099	0.410512	3.1462	0.80357	0.161165	0.0393265	0.0053609	0.00634371	0.0220366	0.769932	0.332969	0.0491822	0.108035	0.158739	0.0566435	0.915755	0.361951	0.104444	0.0135739	0.160613	0.177005	0.0106333
2019-09-12T03:12:28.300Z	5.20138	0.558597	0.614187	0.510623	0.699882	0.436874	0.140332	0.0617425	4.61019	4.33833	1.2469	0.970253	0.0715205	2.39622	0.669919	0.77546	0.203885	0.121194	0.126619	0.848049	2.99293	0.243559	0.556814	0.430951	0.0309637	0.0907849	0.0551922	0.101457	0.607632	5.77128	0.0801525	0.021263	0.0833506	0.0148116	0.0401905	0.40984	0.138869	0.0307832	0.0138448	0.54352	0.619372	0.279081	0.114124	0.070962	0.0689648	0.114398	0.0864628	0.451825	1.03352
2019-09-12T03:12:28.321Z	15.1986	0.0700045	0.46703	0.342246	1.03475	0.653651	0.158718	1.65762	10.0376	0.424528	0.320124	0.353536	10.128	0.28235	0.540821	0.720964	0.0330596	0.000471713	0.0799684	0.298405	0.0907099	0.0464285	4.65824	1.51247	0.522791	0.233678	0.662051	0.562898	0.232385	0.952116	0.0601961	0.0512087	0.125615	0.522428	0.0475341	287.659	0.332955	0.21946	0.59359	0.210085	0.00815609	0.135092	0.442902	0.218486	0.368005	0.0925666	0.609812	0.168162	0.0408265
2019-09-12T03:12:28.341Z	0.503752	0.191327	4.4494	0.26206	0.288022	1.4845	0.414819	0.498752	3.36716	0.524947	0.103514	0.0904412	0.126192	0.0234901	0.130975	0.212578	0.165597	0.00556162	0.0704746	0.0968225	0.0182557	0.130412	5.60553	0.35468	0.313746	0.526183	0.93928	1.16806	0.297149	0.0354144	0.356818	0.271614	0.358264	0.532896	1.34837	0.0418616	0.00891184	6.14177	0.278608	0.026009	0.0071556	0.0477466	1.24696	1.93666	0.0204453	0.0693058	0.159939	0.210516	0.120686
2019-09-12T03:12:28.362Z	0.246123	0.750181	0.593434	3.69809	0.437217	0.611262	1.51257	1.16557	0.921591	0.327891	0.360508	0.0314143	0.213045	1.06172	3.12621	0.169472	0.491924	0.20942	1.56692	0.175954	3.11345	0.203179	0.0068052	0.00799612	0.311034	0.0626768	0.265062	0.191296	0.0166817	0.00701518	0.386768	0.338718	0.885662	0.150955	0.0881361	1.69662	0.120461	0.00704666	0.0274984	0.208974	0.252507	0.412379	0.064323	0.079722	0.0326368	0.00670044	4.75005	0.00849889	0.0365923
2019-09-12T03:12:28.382Z	0.0941538	0.449407	0.327008	0.373662	0.399949	0.0828709	0.158382	0.729275	2.86435	0.124377	0.0150414	0.101886	0.0961125	0.170265	1.04416	4.01043	0.509886	0.868668	0.103758	0.0236143	0.14951	0.169594	0.0712327	0.0638505	0.0226328	0.0586348	0.29509	0.947125	0.0900834	0.0123368	0.0924326	0.260669	0.137639	0.0566075	0.235124	0.44179	0.240348	0.0575124	0.0357373	0.301507	0.904875	0.589987	0.169199	0.156411	0.121178	0.232496	1.04683	0.468564	0.715735
2019-09-12T03:12:28.403Z	0.275965	1.02673	0.490887	0.292731	0.539406	1.37277	0.431967	0.72598	0.0326154	0.0530682	0.318831	0.149347	0.295174	0.0933161	0.0299384	0.0191009	0.536223	0.217873	0.021037	0.836502	0.343236	0.192342	0.0144594	0.172034	1.37377	0.408334	0.442849	7.06504	3.33572	0.558247	1.59697	2.32348	1.23863	0.181781	0.177145	0.136576	0.219649	0.622507	0.642395	0.0220331	0.287197	0.315508	8.31618	0.290512	0.526323	0.0747122	0.0694476	0.0367627	0.215533
2019-09-12T03:12:29.300Z	0.0641371	0.174341	0.613771	0.222023	0.207321	1.44505	1.49733	0.6231	0.329058	0.0878859	4.79266	0.999408	0.245712	0.293308	0.0371322	0.150794	0.674225	0.114204	0.126537	0.223438	0.476286	0.319975	0.206254	0.0470543	0.146401	0.200243	0.026567	5.06634	1.39454	1.04079	0.263968	0.142543	0.20463	0.0247095	0.0467442	0.146903	1.60841	0.340237	0.14275	0.0268959	0.179493	0.905613	0.869851	0.326422	0.273535	0.344349	0.247407	0.153802	3.47019
2019-09-12T03:12:29.321Z	0.580592	1.28594	2.00941	0.2136	0.468552	1.84589	0.0262905	0.0593137	0.388321	3.27046	1.37311	0.0288797	18.1277	0.727294	0.0619612	0.944781	3.96996	0.013779	0.513428	0.248849	0.201978	3.75978	0.409948	0.0532324	0.404619	0.833754	0.157547	1.64704	1.1778	1.91214	8.38167	3.46723	0.65365	2.10661	1.12225	0.626527	0.449604	3.46995	2.49592	25.1712	1.10357	0.134873	0.249389	0.13804	0.219699	0.164675	0.401933	0.489033	17.9522
2019-09-12T03:12:29.341Z	4.75992	0.598472	0.384278	0.295622	0.362382	213.627	0.57389	0.4246	0.439742	0.573975	0.527833	1.03859	3.07159	2.81398	0.448737	0.0185665	0.0028789	0.0233654	0.344113	0.382471	0.881429	0.165368	0.25167	0.242578	0.170332	0.16658	0.280828	0.210231	0.072267	0.0463578	0.0792623	0.119223	0.283826	0.270115	0.199344	0.184997	0.192895	0.228703	0.209258	0.258238	0.307456	0.227506	0.170756	0.150953	0.0758114	0.0810824	0.294269	0.414327	0.451288
2019-09-12T03:12:29.362Z	1.1095	0.850948	0.471606	0.293539	0.512736	1.03686	1.14224	0.67025	0.105384	0.0414381	0.0746029	0.137368	0.0394707	0.137923	0.0999122	0.288418	0.0358644	0.0739196	0.248208	103.588	0.188397	0.332181	0.338833	0.108259	0.543962	0.399688	0.0393165	0.0333834	0.0343733	0.22401	1.35734	0.0117302	0.00308846	0.00308156	1.0804	0.810546	0.738937	0.227959	0.0408966	0.0569268	0.519953	0.255629	0.0282546	0.473037	3.04701	0.031109	0.0119237	0.16416	0.000743358
2019-09-12T03:12:29.382Z	0.0202414	0.878667	0.216912	0.440585	1.03945	0.814435	5.31454	4.88758	1.03589	8.14309	6.86802	1.71916	0.13478	1.86231	0.111398	0.33287	2.15506	2.05993	0.51678	0.350879	6.76064	0.272375	1.49445	0.562735	2.08692	1.11568	0.653289	3.82549	0.78742	1.41633	170.782	1.87387	2.24181	3.97718	0.107575	0.0830343	0.0947194	0.127279	0.301505	0.29155	0.249521	0.336776	0.537097	0.803756	1.55356	1.70463	0.0599831	0.361156	0.752674
2019-09-12T03:12:29.403Z	0.00166982	0.950542	0.889878	3.72472	1.44492	3.17167	1.61983	0.985589	4.18807	0.309235	0.329989	0.738377	0.274638	0.856615	1.01525	1.22176	0.307235	0.0593835	0.0688743	0.325642	0.646019	1.6897	14.9982	0.265123	17.9931	1.01342	0.120162	0.259479	2.23203	0.390752	1.11977	1.77803	0.448467	0.0624549	0.106134	0.172897	0.291404	2.10231	1.02675	1.81339	0.949234	0.511748	2.1492	1.04139	0.135798	0.0207879	0.00711269	0.0169804	0.0132868
2019-09-12T03:12:30.300Z	1.08858	0.725717	0.785573	0.752474	0.758705	1.06471	0.809731	0.303783	0.345962	0.632033	0.171183	0.186347	0.145121	0.0773888	0.435136	0.884065	1.19399	0.763778	0.807507	0.724845	1.45838	1.1043	10.8556	0.767002	0.222752	0.860184	0.322711	0.0852521	2.31531	0.800899	0.195409	62.8447	0.195377	0.0779568	0.0859543	0.709599	3.24143	0.207957	0.058334	0.137905	0.112732	0.250119	0.51884	0.645695	0.55504	0.179894	0.145363	0.508819	12.7912
2019-09-12T03:12:30.321Z	1.2222	0.521157	0.218023	0.382094	0.20492	1.52256	0.154042	0.852213	0.519355	0.179398	0.024522	0.427586	0.144024	0.0784056	0.170344	0.417644	0.125618	0.247381	1.01618	0.216976	0.604182	0.807818	1.08059	0.168448	0.101917	0.0683211	0.28733	3.3854	0.445885	1.82303	0.181044	0.733518	1.27621	0.0963576	0.279953	2.31226	0.305766	0.318918	0.544632	1.71145	0.18077	0.177336	0.085533	2.22214	2.33727	0.124151	0.179741	0.228511	0.36312
2019-09-12T03:12:30.341Z	0.515066	0.7206	1.00001	0.953945	0.736355	0.77062	0.398516	0.011163	0.434646	1.34043	0.502632	0.138225	0.214814	2.67578	1.24788	0.109576	0.256279	0.124618	0.0210518	0.311891	0.429426	1.11012	0.730164	2.2588	0.65555	3.39911	0.961823	0.524267	0.501406	0.00302603	0.0871187	0.691704	1.26304	0.690637	0.209587	0.00143494	0.0437956	0.0425331	0.136226	0.237308	0.704537	2.03541	8.45121	0.671108	0.0936125	0.300681	1.64227	0.697219	0.211209
2019-09-12T03:12:30.362Z	1.86834	0.970151	0.738285	0.237824	0.552386	0.841533	0.452253	0.255036	4.33527	0.628937	1.50782	0.390307	1.25797	0.222405	4.0262	0.346819	1.18371	2.59632	41.0552	0.155056	1.37607	7.48797	0.115334	0.0361317	1.01283	0.286882	0.644697	0.288227	0.0593141	0.0303701	0.0384264	0.200628	0.423365	0.0458439	0.623095	0.721933	0.164428	4.42737	1.31957	0.0387432	0.116013	0.155185	0.188086	0.0552846	0.0508543	0.0255042	0.00383138	0.0206146	0.0732262
2019-09-12T03:12:30.382Z	0.206237	0.305556	0.323408	0.682738	3.07846	0.459802	0.224363	0.156742	0.300883	4.84463	5.63074	0.247824	0.165481	5.16381	2.3091	0.881909	0.312977	0.258886	0.485458	0.318369	3.04162	3.19746	0.801149	0.0858207	0.164354	0.425327	3.80266	0.160012	0.662196	0.132633	0.540583	0.312067	0.323557	0.427662	0.0448548	0.698555	0.106905	0.343035	0.286084	0.0658973	0.215656	0.317772	0.347451	0.131873	0.100343	1.09142	1.56312	1.99889	0.174642
2019-09-12T03:12:30.403Z	2.44611	0.496163	1.06236	0.231045	0.395049	0.730034	0.77083	0.3372	0.0655766	0.192939	2.01823	1.53749	0.561804	0.0500316	0.17716	1.35896	0.577148	0.28313	0.148141	0.560669	0.0661758	0.496531	1.37287	0.258436	0.0542212	0.0741873	0.0633723	0.101593	0.0455903	0.13749	0.959588	3.24507	0.248375	0.145868	0.10241	0.981956	0.518118	0.247529	2.08522	0.255613	0.146744	0.0343142	0.0132191	0.0720618	1.49502	0.780761	0.0797153	0.00354852	0.81908
2019-09-12T03:12:31.300Z	4.64786	1.42333	1.27474	0.380001	0.767207	1.20679	0.694083	0.175625	0.503155	0.0794914	0.0111514	0.013138	0.304466	0.232797	1.93904	30.2728	0.982262	7.98299	1.67046	0.0720426	0.175963	0.17881	0.117059	0.031623	0.00733454	0.0901765	0.342561	0.0615963	1.06703	1.84034	0.13874	0.114722	0.298941	0.104858	0.289388	0.301444	0.897151	0.511412	0.0122601	0.082203	0.870345	0.0593069	0.144419	0.174321	0.335112	1.78347	0.910723	0.0288484	0.0384567
2019-09-12T03:12:31.321Z	0.00598151	6.62393	4.78552	0.0917198	0.585517	0.660851	0.215216	0.130431	0.73225	0.314141	0.341161	0.103729	1.25883	1.8998	1.95452	1.81463	5.90268	0.0442623	92.0195	0.0985684	0.146187	0.0494375	3.70227	1.48312	1.23677	0.486194	0.912311	0.683566	1.21838	0.493972	0.746483	1.26837	0.667206	31.9503	0.444169	0.181816	0.0979034	0.417583	0.111248	0.293268	0.624598	0.0892615	0.0355156	0.00393019	0.585168	0.437367	2.75736	0.226523	0.0388133
2019-09-12T03:12:31.341Z	0.0529192	1.00857	1.76232	0.550567	0.566283	0.340285	0.59152	0.5245	2.39974	0.199048	0.00787444	0.107544	0.179422	0.19581	0.139639	0.293739	0.853007	0.048291	0.221685	0.453999	0.288386	0.087165	0.380589	0.557911	0.358613	0.00905679	2.19495	13.6576	3.36121	0.667649	0.0831014	0.265605	0.321573	0.212787	0.150637	0.0260611	0.0620835	0.680889	0.944644	0.0673454	0.294479	0.149335	0.0693176	0.235747	0.249239	0.254015	0.0964137	0.0579649	0.10929
2019-09-12T03:12:31.362Z	0.295386	0.169366	0.392276	0.729535	0.669683	0.582892	0.929329	0.220624	0.353731	0.883451	0.138121	0.320866	0.770898	0.0696896	0.112365	0.31475	0.185201	0.145139	0.140856	0.310013	1.96011	0.423155	0.182534	0.372725	0.51982	1.05454	0.674239	0.0914853	0.16872	0.152575	0.129575	0.0851065	0.359189	0.239841	0.852993	1.66849	1.80859	0.235274	0.0492619	0.158778	0.0859444	0.0249261	0.459356	0.152168	0.264269	2.27739	0.878698	0.201269	0.106611
2019-09-12T03:12:31.382Z	1.31948	0.535566	0.659294	0.673974	0.855886	0.350821	0.866137	2.64873	0.269977	0.49439	0.320463	3.15181	0.697491	1.14585	1.64651	0.172468	2.04429	0.279478	0.595354	0.372779	0.282042	0.00747554	0.15966	3.19684	0.936512	0.534534	1.73232	3.1645	0.137816	0.49192	0.0705679	0.0569624	1.86859	0.1824	0.0940253	0.178328	0.404067	0.261097	0.301652	0.29824	0.202836	0.245053	0.358877	0.00566402	0.11879	2.65939	0.32389	2.59754	0.107074
2019-09-12T03:12:31.403Z	0.612487	0.793795	0.775756	0.491122	0.44661	0.601155	0.831572	2.59989	21.4492	3.2715	0.356406	2.11437	5.72299	6.02547	0.602662	0.137203	0.0670294	0.399967	0.967	0.821583	1.08002	0.450108	1.00487	0.178347	0.15399	0.434256	0.447673	0.205707	0.0530596	0.225723	1.22518	0.360379	0.183109	0.444706	0.840908	2.14126	0.993885	0.119213	0.127005	0.233217	0.163029	0.21139	1.33731	0.381959	0.112992	0.073466	0.0262682	0.038886	0.469681
2019-09-12T03:12:32.325Z	11.9606	0.182859	0.630727	0.725043	0.666543	1.01194	3.22365	0.264597	6.59248	4.19659	0.879263	0.104204	0.09844	0.0571855	0.0982098	0.318241	0.136952	0.612151	0.852651	0.587655	0.392807	0.673326	1.90371	3.51706	3.0329	0.451631	0.4954	213.17	1.72395	3.52021	3.2239	18.1249	50.0243	3.53358	1.56923	2.7958	0.20032	0.150741	0.0473817	0.0135227	0.147472	0.95069	7.07569	2.38707	0.864761	13.4542	0.68554	0.181223	0.198185
2019-09-12T03:12:32.346Z	1.16108	0.605867	0.695324	0.792721	1.83525	0.448817	0.570407	0.0486105	0.671039	14.4348	1.14703	0.207102	0.298028	0.456255	0.180894	0.399401	0.099033	0.174444	0.744281	0.44402	0.190313	0.10505	0.225763	0.214937	0.0146409	0.0498311	0.1685	0.636543	4.96806	0.649962	0.0660632	0.162477	0.562676	0.279725	0.024638	0.00208403	0.00196745	0.464463	1.41492	0.25444	0.190489	0.270383	1.61881	12.4732	0.0190898	0.177982	0.0187787	0.0673962	7.60574
2019-09-12T03:12:32.366Z	2.42545	2.189	0.877473	0.655313	0.560394	0.788598	0.7554	0.84463	0.128148	0.133126	0.554769	0.047369	0.19078	0.469051	0.495954	0.296629	0.254146	0.5776	0.455758	0.166182	0.132353	0.345731	0.153061	0.0511191	0.0316813	0.357338	0.206989	0.00938822	0.0250355	0.664608	2.95216	0.602575	0.165429	0.408391	0.0328103	0.00883234	1.00792	0.245961	5.25367	0.0658148	0.141036	0.0206907	0.0329695	0.452346	0.114968	0.0731209	0.160848	1.00451	7.06294
2019-09-12T03:12:32.387Z	1.08722	0.725615	0.578869	0.206219	1.70667	8.4167	1.60065	1.59597	0.467615	0.0279064	1.00784	0.624638	0.569541	1.00096	0.567904	2.21438	0.174154	0.142688	0.323181	0.600385	109.921	1.33217	5.42811	0.657835	0.186744	0.17627	0.251782	0.00235918	0.0127195	0.00352669	0.101656	0.561464	0.691081	0.0455148	0.40111	10.1285	2.23529	0.141585	0.628493	0.287653	0.111786	0.666752	2.01046	1.31859	1.16015	8.75857	26.6396	0.913172	0.491591
2019-09-12T03:12:32.407Z	0.0632431	0.265104	0.529932	2.22008	3.22198	10.7182	0.465939	0.823082	2.09113	3.27037	3.52325	1.2318	1.42609	8.72243	0.752975	0.502177	2.59407	10.3296	1.51071	0.323369	0.774739	150.676	25.3369	0.4233	0.221233	0.796878	0.78392	4.3469	4.0642	18.6707	0.902724	36.6891	1.47716	1.09286	1.6628	0.282465	0.0288823	0.0208961	0.584863	0.0767884	1.56713	0.132761	0.0356376	0.851009	2.52976	1.92975	0.146694	0.0370959	0.0630928
2019-09-12T03:12:32.428Z	0.97671	7.81093	1.12236	0.815279	0.645285	0.724741	1.00825	1.19483	0.832245	0.893732	2.46054	1.65343	3.18968	1.67783	0.667381	0.00324311	0.25149	3.44863	1.33176	1.12451	0.326903	0.364756	1.36086	2.48939	0.839164	0.362145	0.580487	2.80911	0.041658	1.18409	1.65891	1.12001	0.669515	0.425501	1.19037	10.62	0.00393843	0.0798492	0.939785	0.656772	0.0604873	0.535714	3.81596	0.272635	0.0547148	3.20485	0.37889	0.176483	0.440827
2019-09-12T03:12:33.325Z	1.69389	0.945533	0.505852	0.698569	1.0602	1.23697	0.571974	0.377295	26.5222	0.993542	0.00879389	0.531625	0.177406	0.00934121	0.157957	0.0277791	0.0940718	0.464373	0.328945	0.138205	1.85274	1.08382	0.414338	0.334066	0.141997	0.16731	0.0706242	0.70766	0.675509	0.526051	4.2138	0.304744	0.439882	0.189446	0.0857829	0.72783	1.36277	5.67442	0.254971	0.123694	0.454147	0.34698	1.58039	0.355214	0.156435	0.0018039	0.140747	0.394421	0.280282
2019-09-12T03:12:33.346Z	2.47222	1.03548	0.995374	3.73122	0.175915	1.54539	1.42512	3.76661	0.035836	0.357902	0.868954	6.1866	0.253849	0.0190765	0.0783131	0.578257	0.834844	0.655878	1.10875	0.333091	0.141818	0.137191	0.688077	0.615265	0.457216	0.173218	0.00929437	0.0924802	1.76169	0.867164	0.385584	0.286429	0.198605	1.2093	0.0660844	0.00505277	0.130077	0.266751	0.0607681	0.00983393	0.285814	0.328378	0.226894	0.256685	0.0613894	1.57266	0.241962	0.115545	0.974132
2019-09-12T03:12:33.366Z	1.21234	0.274884	0.813268	0.45135	0.866528	2.24076	1.06039	6.08312	2.49448	1.14872	0.180269	0.0415666	0.00841949	0.220688	1.49552	0.0943279	0.0744502	0.0945601	0.173133	0.342224	0.327439	0.385296	4.09325	0.420754	0.0462907	0.044116	0.0969723	0.034506	0.0695358	0.0541744	1.54924	0.250491	0.0144675	0.0129228	1.43398	23.5337	1.60968	0.220049	0.171136	0.561975	2.82392	1.19856	0.00590367	0.0357243	0.494543	0.13891	0.176451	105.094	0.0136371
2019-09-12T03:12:33.387Z	1.11239	0.17583	0.60591	0.603552	1.1334	0.895063	0.558807	0.532232	0.13785	0.288568	0.297837	0.942346	0.355971	0.289727	0.0918854	0.0187289	0.559055	0.0699395	0.435299	0.750403	0.290583	0.687821	0.171292	0.386066	0.581624	0.916667	1.6841	0.125331	0.00743954	0.667837	3.33021	0.558997	0.437218	0.121519	1.75624	14.6895	0.585533	0.907361	0.479134	0.165835	0.498759	2.01693	8.75443	2.26153	2.19837	0.156944	4.04463	0.523362	0.0808017
2019-09-12T03:12:33.407Z	627.737	0.63796	0.749619	1.03562	0.557196	0.777289	0.84982	2.07445	12.0034	1.71347	8.14288	7.25632	0.153127	0.292993	0.598345	0.178922	0.404461	1.44721	0.305052	0.324128	0.490328	0.400982	0.760332	1.20582	0.338467	0.468618	0.360541	0.232692	0.413041	0.734206	0.150047	0.0347697	0.32377	2.66505	6.98838	0.655969	0.302087	0.534368	0.270137	0.350342	0.447021	0.227549	0.304035	1.05117	1.72439	0.546715	0.389059	0.432084	1.36541
2019-09-12T03:12:33.428Z	2.09883	0.931023	1.14353	0.813002	0.501656	5.23763	0.49201	0.0970596	1.31309	0.513787	3.87112	1.27171	6.531	0.482532	0.0329966	0.0797327	0.487872	5.42872	0.490449	0.33131	0.201783	0.058344	0.559019	0.368782	0.223768	0.924776	0.842774	0.575877	0.151263	0.278573	0.131522	0.742119	0.0707634	0.020689	1.11561	2.41403	0.749894	0.637621	0.150543	0.482633	0.679226	2.54122	2.38961	0.517318	0.46587	2.26444	0.310866	0.689383	0.515339
2019-09-12T03:12:34.325Z	0.0243748	1.37191	0.329706	0.526433	0.726515	1.18047	1.10032	110.092	3.2418	0.742218	0.360514	0.574982	0.399358	0.288482	1.21842	1.08852	0.238604	0.707865	0.643872	0.247746	2.98777	0.0263085	0.305386	0.325978	0.0805684	0.0214575	0.00247822	0.248329	6.17473	2.61118	0.130925	0.623966	256.277	3.91834	12.4616	0.626492	0.0829333	0.216115	0.480156	0.129654	0.0596425	2.23833	0.925441	0.213811	0.0628766	0.281613	0.232458	0.230656	2.18773
2019-09-12T03:12:34.346Z	2.43832	0.40932	0.384657	0.403574	0.503215	0.385985	1.25596	5.55801	0.172718	1.34692	2.46469	0.545971	0.107673	0.217969	0.728588	0.307093	0.00401254	0.0378059	0.0457794	0.419715	0.0290623	0.15185	0.0179363	0.382807	0.0599852	0.468452	0.480902	1.14745	0.233072	0.121032	0.133667	0.263896	0.80454	0.0186703	0.0855545	0.053684	0.195344	0.172432	1.47378	0.318138	0.492112	0.0992116	0.029479	1.16592	0.475562	0.0352165	0.199323	0.652269	0.128445
2019-09-12T03:12:34.366Z	5.8903	0.883687	1.27087	0.602907	0.823397	1.056	1.33415	0.43133	0.176596	0.159176	0.907406	0.0316289	0.0658305	2.68509	1.15344	2.37156	2.23291	0.0694593	0.0828046	0.81744	5.32721	2.15259	0.278458	0.145227	0.249506	0.54816	6.55853	5.13886	1.30791	0.472891	2.06078	0.0231995	0.173789	2.82216	1.96842	0.174577	8.78901e-05	0.000233421	0.0339637	0.40129	0.00390472	0.425863	0.387857	0.535727	0.00355911	0.0447975	0.26613	0.862239	1.7155
2019-09-12T03:12:34.387Z	1.11327	0.694199	0.928841	1.56988	1.25045	4.46045	3.3763	12.6529	2.02357	0.922331	463.402	6.96666	0.653756	0.162586	0.172578	0.672426	0.198821	0.202784	0.479502	0.211262	0.750674	0.519579	0.39936	0.536431	0.252571	0.116291	0.147512	0.460065	0.565668	0.162755	0.204495	0.861379	1.76008	0.749155	0.613847	0.00334822	0.277887	0.18202	0.0187774	0.0515418	0.366907	0.771983	0.293903	0.140089	0.198447	0.60868	0.297352	0.256257	0.329312
2019-09-12T03:12:34.407Z	10.047	3.27507	0.526742	0.645116	1.03635	0.414585	0.813506	13.6474	3.04624	10.8221	0.351349	0.0322088	0.402085	2.58746	0.875463	0.183734	0.222283	0.137576	0.267888	0.691337	0.317011	0.00181765	0.139982	0.078818	0.218145	1.25283	0.0985603	0.0448769	0.192091	0.0291261	0.312875	0.778403	0.253641	0.0265442	0.0670995	0.0497453	0.16579	0.0103561	0.00136755	0.302698	0.277177	0.693442	0.428566	0.141673	1.56913	1.00186	0.0136602	1.04738	0.0192176
2019-09-12T03:12:34.428Z	0.480024	0.494775	0.188601	0.667127	1.30343	0.855894	0.784333	4.79738	12.3595	0.768942	1.95968	0.484048	0.485967	2.18825	1.24352	1.40036	4.54269	1.36128	0.83756	0.0886881	0.119614	1.44623	0.230631	0.0600245	1.94537	0.572306	0.370287	4.19732	2.01802	0.0506614	0.105206	0.150398	0.193364	0.6617	0.926921	2.66521	1.20756	1.97943	2.05421	0.0529683	0.652876	0.23152	0.240005	0.53535	0.379033	0.448879	0.285394	1.8784	0.0128936
2019-09-12T03:12:35.300Z	0.149524	0.0510847	0.242589	0.444109	0.405761	1.0076	0.376754	0.963331	1.00178	3.83665	0.366831	0.111639	0.0470278	1.14239	2.01854	0.20824	1.92668	0.68946	0.190025	2.99969	33.206	0.899113	0.233661	0.11961	0.139124	0.44588	0.172438	1.27553	2.00807	1.58208	0.0232579	0.0318643	0.0524154	0.055318	0.120388	0.112384	1.0143	0.628031	0.412652	0.466461	0.371629	0.11009	1.09272	6.37021	2.2452	9.39812	0.35042	0.080238	0.76785
2019-09-12T03:12:35.321Z	0.19674	0.170242	0.174173	0.574062	0.721752	0.616585	0.890365	1.4446	2.03725	1.1419	0.19432	0.211609	0.109214	0.00666469	0.186146	0.15825	0.108979	0.0326559	0.0761595	0.118517	0.084206	0.117437	0.162767	1.54298	0.62949	0.136703	0.235234	0.0457993	0.0390319	0.179908	0.202571	0.0826628	0.137931	0.997945	0.0255259	0.0798791	1.51146	0.222442	0.718683	0.0712535	0.0578575	0.0802482	0.0587215	0.517822	0.113676	0.0900298	0.0146852	0.0549653	0.078858
2019-09-12T03:12:35.341Z	2.42664	8.36084	0.642193	0.16711	0.420834	0.217545	0.165718	0.0830584	0.287688	0.748439	0.431766	0.180714	1.36042	0.104531	2.81851	0.272044	0.00104529	0.156983	0.0188681	0.0412608	0.0521203	0.253211	0.0599608	0.108249	0.156307	0.0780201	0.521227	3.45061	71.5063	0.138639	0.132923	0.117257	0.00849653	0.259732	1.59397	0.951086	0.476939	0.303494	1.88703	0.335209	0.0677696	2.34648	1.67446	0.283269	0.114364	1.98506	0.316152	0.0640183	0.388949
2019-09-12T03:12:35.362Z	0.205231	0.593971	0.433161	0.496285	0.478277	0.687421	1.17616	0.378687	0.472333	0.591996	0.412808	0.55457	1.71042	1.55883	1.5116	4.86793	0.0795125	0.155085	0.622357	0.184224	0.128414	0.210457	0.207458	0.437415	0.362887	4.52612	0.0783688	0.414625	0.380305	0.164109	0.106212	0.213507	0.0188393	0.00696069	0.163889	2.52485	0.59929	0.317683	10.3968	2.77845	1.06573	0.59258	1.11078	0.823853	0.0496662	0.0296518	0.443901	7.6864	3.64838
2019-09-12T03:12:35.382Z	0.0122257	0.632516	1.11245	0.959616	0.759227	0.123827	0.921286	1.65345	0.217789	0.306202	0.536649	1.19088	0.145902	0.0449992	0.129307	5.98402	0.393533	0.251607	0.117805	0.0401028	0.152067	0.714376	0.534496	20.1921	7.7703	0.796952	0.0968649	0.00459462	0.114409	0.764722	1.55408	0.879104	0.0395746	0.0205722	6.40322	4.64077	0.996818	0.372855	1.74067	0.255653	0.235509	0.0739482	0.0302646	0.269633	0.544669	0.694506	0.408765	0.353578	1.35907
2019-09-12T03:12:35.403Z	4.07276	0.924593	0.766872	0.70133	0.746818	0.861906	1.00035	1.97258	0.0171588	0.0669943	0.757004	0.149333	0.213352	2.92089	1.08181	0.0901556	0.0851365	0.165143	0.513668	0.209162	0.00554798	0.0682067	0.0901553	0.488609	0.125882	0.36769	0.023296	2.21183	0.507572	0.159855	0.589913	0.0113872	1.44836	0.667798	0.00243552	0.026291	0.246795	0.255347	0.337142	0.08262	0.0386698	1.99038	0.227896	0.0221304	1.78538	1.61582	0.665705	0.562557	10.1486
2019-09-12T03:12:36.300Z	0.145212	0.236809	1.14396	0.249557	0.129918	0.314913	1.79287	0.370476	1.01545	0.134257	3.897	4.46399	0.240179	0.361439	0.219169	0.346928	0.964385	2.75339	0.0605153	0.044544	0.120422	0.0633543	0.0278252	0.0286898	0.0502781	4.18983	0.0382911	0.0784677	0.28493	2.40122	0.307879	0.0213102	0.953755	2.33291	0.175442	1.30987	0.115413	0.00662652	0.0280769	0.296033	1.42009	0.890673	0.0660422	0.0587656	0.0314596	0.0286019	0.0963672	0.112029	0.0270776
2019-09-12T03:12:36.321Z	0.035134	0.379795	1.93875	0.42149	0.535871	0.127733	0.386087	0.614482	0.295776	0.892817	0.989409	0.147353	0.559707	0.784315	0.261181	0.480587	0.21682	0.483925	0.321867	0.191626	1.79795	0.537891	0.135199	0.913054	2.00963	0.355805	0.368854	0.110852	0.578479	1.35222	3.5936	0.0233962	0.179118	0.306306	0.756182	3.71315	0.0679587	0.00368992	0.330641	0.111692	0.272087	0.150349	0.0978646	0.471654	0.313734	0.327057	0.00758358	0.469471	8.58729
2019-09-12T03:12:36.341Z	0.0510714	0.0292518	1.91817	0.152212	0.0489158	0.112484	1.5148	1.78418	0.26214	0.13004	0.457069	0.490279	0.270598	0.0330874	0.136573	0.526167	1.04756	3.88536	1.92354	0.145159	0.192142	0.0682775	0.00471902	0.243758	0.0989232	0.610501	0.560311	0.660544	0.305926	0.348665	0.25705	0.0651645	0.779227	0.315929	0.0436289	0.323733	4.78462	0.210611	0.380663	0.195333	0.0444497	0.0644658	0.0880595	1.04075	0.100788	0.108045	0.0258323	0.106601	0.0428305
2019-09-12T03:12:36.362Z	1.8971	0.140041	0.377737	1.21963	1.29189	0.255894	0.262401	0.599734	0.582787	0.200406	0.584068	4.95629	0.168379	0.0565039	0.220074	0.0268188	0.110933	0.301541	0.659143	1.20093	3.3704	0.476223	0.144135	0.197145	1.15932	1.09567	1.34647	0.0256235	0.109486	0.17154	0.171052	0.31756	56.0934	0.372472	0.0872132	0.12038	0.418145	1.55091	2.46596	0.609515	0.0204219	0.0554404	0.0811225	0.593027	0.130922	0.480508	1.42425	0.00417616	0.0275176
2019-09-12T03:12:36.382Z	0.0714947	0.213574	0.291862	0.475761	0.556489	1.22626	0.594726	2.40553	0.658391	0.444323	1.42669	0.886666	1.33542	0.641506	0.104971	0.154273	2.1676	0.798343	0.0141724	0.218103	0.18936	0.137513	0.34807	4.51955	0.860928	0.921772	0.00610144	0.0786659	0.373715	0.239931	0.395557	0.439224	0.173129	0.0605672	0.177532	0.18953	0.0203501	0.0481464	0.768513	1.37427	0.609256	0.220189	0.253312	0.275647	0.124537	0.112259	0.0559228	0.325905	0.826383
2019-09-12T03:12:36.403Z	2.24594	0.105177	6.44545	1.20579	1.05399	2.34383	13.0311	2.4943	4.77625	6.0583	2.15445	0.24698	0.0764745	0.0201839	5.90157	0.620665	0.486147	0.242664	0.363059	0.280794	0.21449	0.224897	1.39428	1.25291	0.433019	1.20436	0.973038	2.29905	1.94327	0.24643	0.0253887	0.0242269	0.03517	0.208138	0.320637	2.21444	3.13395	0.225954	0.280379	0.320894	0.567636	0.514173	2.69416	0.28445	0.208868	0.169793	0.214765	0.939294	1.58188
2019-09-12T03:12:37.300Z	0.294552	0.0551197	0.814246	1.33637	0.767465	0.809265	1.59278	1.27723	1.54935	1.23198	1.80986	1.17991	0.489585	1.55446	0.677149	0.501986	0.239791	0.113158	0.929474	3.29744	0.94823	1.6314	0.130769	0.658919	0.484681	1.73283	0.103837	0.50908	0.844235	2.98161	1.38807	1.04396	0.229476	0.0120999	0.000938684	0.0167034	0.911512	0.332665	0.00157556	0.0159602	0.21429	0.0116334	0.313915	0.152791	0.0100586	0.0382718	0.0474822	0.366772	2.44592
2019-09-12T03:12:37.321Z	1.33766	0.235297	1.27986	0.0733824	0.422243	9.73472	0.0659168	0.212131	0.70024	1.35169	0.403234	1.51201	0.069917	0.38751	0.0450052	0.411123	0.803235	0.991078	5.1852	0.337225	0.150853	0.16389	0.172115	0.310507	0.732816	1.02342	0.859458	89.781	0.0896337	0.0590842	0.511983	0.0512446	0.233002	1.8725	2.5415	0.835433	0.122904	0.130201	0.161319	0.166041	0.0817663	0.1621	24.5979	0.671985	0.236044	0.177041	0.061701	0.0843173	0.286241
2019-09-12T03:12:37.341Z	0.0363965	0.00243726	0.0975405	0.0429165	0.0365232	0.090949	0.18346	0.0266506	0.209799	0.0899891	2.3516	1.16064	0.406752	0.135961	0.0116824	0.425316	7.68384	4.65312	5.32525	0.026366	4.59253	1.95217	0.278397	0.0359311	0.846789	0.271017	0.256645	0.438179	1.02733	1.11614	0.0316948	0.140902	9.31553	0.483509	0.489341	1.02903	0.832886	0.672887	0.309817	0.00380337	0.062291	0.162285	0.27566	0.63344	0.0705591	0.19704	0.268998	0.199063	0.0615343
2019-09-12T03:12:37.362Z	0.0169579	0.0749562	0.0894345	0.191369	0.0210177	0.156474	0.925321	0.0297544	0.0102217	0.183806	0.190845	0.724287	0.138596	2.6185	5.11376	0.680075	0.387281	0.474717	0.892141	0.396452	0.0505824	0.0876014	0.0128503	0.078456	0.212116	0.107826	0.0604254	2.03245	1.49778	0.321551	0.0585468	0.000677776	0.134708	0.0902819	0.540692	8.87066	1.88618	0.00993162	0.234313	0.0269241	0.0693113	0.215977	0.0226703	0.059767	0.141805	0.122993	0.121433	0.257338	0.0182787
2019-09-12T03:12:37.382Z	0.414369	0.38476	131.989	0.0656962	2.52848	20.169	2.97182	0.210165	1.80704	5.74202	2.65974	1.95946	0.672962	8.39927	0.566205	0.00869619	0.117823	0.543611	0.819785	42.9948	3.45443	0.472773	0.223989	0.309576	0.427914	0.0120162	1.03567	0.497574	0.107848	0.0931143	0.128273	0.192156	0.151909	0.393641	0.0493923	0.123552	0.0887361	213.328	0.340608	0.670276	0.19832	0.260507	0.117126	0.00801673	0.10462	0.198325	0.232661	1.23163	0.0629689
2019-09-12T03:12:37.403Z	0.507838	0.0670219	0.0897538	1.69513	1.3402	0.646864	0.763293	25.3294	15.4313	108.559	1.43585	0.456266	0.268901	0.0808429	0.03634	0.193564	0.559481	0.54565	1.17279	0.29906	0.0181798	2.28308	0.155886	0.311323	1.0931	0.0276496	0.122979	0.0161296	0.0328781	0.0368594	0.104921	0.187576	0.187129	0.0172464	0.0225409	1.67312	0.580277	1.69144	0.13833	0.0572828	0.0605593	0.0636599	0.724084	6.64076	0.140224	0.0133545	0.190848	0.226503	0.153893
2019-09-12T03:12:38.300Z	0.422218	0.290713	0.655948	0.25711	0.0829321	0.0392923	30.5554	0.0946627	0.0409162	0.0445974	0.318087	0.51959	3.45758	1.82594	12.6767	3.46751	19.2029	15.8812	1.21616	4.72751	0.0831336	1.58105	0.169	0.0785222	1.62083	0.656018	0.0110812	0.120862	0.177732	0.0274209	3.37702	21.1324	1.12509	0.0234518	0.0558901	0.289568	0.589021	0.0100457	2.2574	1.31978	0.106501	0.840905	0.038839	0.165584	0.0548886	0.302769	0.0693394	0.0097302	0.0166961
2019-09-12T03:12:38.321Z	0.0376059	0.0308523	0.102664	0.0674451	0.074501	0.856923	0.946154	1.52305	0.78998	2.58162	1.85015	0.84429	0.0985187	0.234914	1.4253	12.5449	4.15404	0.526451	1.57881	0.0372066	0.0229575	0.0248974	0.262127	0.273569	0.0499412	0.0403101	0.293408	0.33282	0.114892	0.00906766	0.0788071	0.113515	0.0923287	0.245414	4.00302	0.50104	0.357016	0.0305238	0.042264	0.0578541	0.0629736	0.00114414	0.00937065	0.0274308	0.00827315	2.92875	0.493963	0.0553573	0.0247202
2019-09-12T03:12:38.341Z	37.3136	0.0190727	0.202972	0.671616	0.588212	0.0179245	32.2049	0.588378	0.622597	0.125138	0.865489	2.57012	0.554764	0.0699245	0.0551223	0.0774263	0.0258965	0.390443	0.366294	0.59331	0.122328	17.3683	0.0408263	0.839669	1.24995	1.34136	2.08935	0.131365	0.175665	0.0628461	0.390969	0.0606758	0.0549491	0.110219	0.781439	0.365834	2.03682	0.678747	0.15975	0.0717786	1.25258	0.1408	0.0464555	0.0160686	0.0222733	0.0347986	0.0885525	0.616255	0.273639
2019-09-12T03:12:38.362Z	0.000639415	0.0438351	0.0433987	0.0393027	0.193927	0.434508	0.744732	0.52032	0.539919	3.12023	7.04511	0.125543	27.1056	0.158272	1.31326	0.0363149	0.025392	1.20842	1.43537	3.40363	1.98309	0.346394	0.0795207	0.390816	0.258273	0.168856	1.38381	1.06497	0.0882585	0.0341127	0.33861	0.490303	147.292	0.823076	7.11558	0.15485	0.214744	1.54932	0.0962674	0.0208238	0.115232	0.126381	0.275127	4.58642	0.208339	0.614803	0.0956064	1.45342	0.152582
2019-09-12T03:12:38.382Z	0.100298	0.146521	0.0880143	0.0907213	0.260154	0.21166	0.209714	0.342817	0.339321	0.73316	0.318574	0.410658	1.7471	0.196662	0.0366306	2.46378	0.093365	0.0426634	8.11432	19.3	0.0846621	0.113848	0.192727	0.615378	0.980795	0.213971	0.115803	0.867227	0.232663	0.0252143	0.101518	0.64477	0.199634	0.125949	0.109924	0.090257	0.00557681	0.0103724	0.235274	5.13559	7.95282	0.279009	0.221956	0.00452613	0.0815726	0.00881152	0.0255559	0.096445	0.805533
2019-09-12T03:12:38.403Z	0.00348769	1.16071	0.421015	0.109764	0.013291	0.328424	0.219651	0.154233	1.33975	82.4067	0.738035	2.23987	2.06008	1.54179	0.527725	0.296093	0.193681	0.657237	0.728605	1.15474	1.22185	0.0734554	0.0822037	0.0273559	0.0712892	0.185907	0.378694	0.280293	0.0980496	0.0714305	0.331791	0.107987	0.179033	0.119663	0.0782276	0.0272111	2.12493	1.47272	0.131253	1.64536	4.23263	1.56892	0.370849	0.276661	1.68105	0.309084	0.104002	0.192699	0.243384
2019-09-12T03:12:39.300Z	1.98947e-05	0.0322974	0.100757	0.439722	0.36978	0.461278	0.229093	47.7569	0.0996735	159.083	2.72999	0.954724	0.228419	0.128555	0.272955	0.0661956	1.53245	1.21452	0.379531	0.689184	1.59737	1.71447	3.57472	1.92402	1.15445	0.193721	0.0167397	0.0397118	0.0140735	0.0163881	0.663152	0.782691	0.157664	0.415216	5.42962	41.0586	0.514378	0.21509	0.484604	0.15858	0.674537	126.525	1.1269	2.42249	0.654449	1.40886	0.334733	0.0777401	0.00182394
2019-09-12T03:12:39.321Z	0.0145989	0.211359	17.6438	24.7651	4.47037	8.67084	1.12647	0.349741	1.81987	32.8251	0.359984	0.0838413	8.7229	14.4609	7.57521	3.75783	4.96878	1.11807	0.0580686	0.028427	3.74459	0.412782	0.148089	0.0695376	0.00243552	0.178429	0.440583	0.661914	0.486529	0.322474	5.05501	1.48308	0.287385	0.487961	0.0953652	0.19684	2.2578	6.73038	4.8003	0.0320421	0.18812	4.51744	0.582804	0.225893	5.00476	0.0617086	0.136254	0.0917036	0.0699431
2019-09-12T03:12:39.341Z	1.20853	19.8433	1.0693	0.341276	0.680373	12.1439	7.89906	0.609569	0.662404	1.13535	1.36484	0.572369	0.59718	3.71509	0.138927	0.0588631	0.129847	0.164113	0.165885	0.929231	0.166193	0.0258787	0.185198	0.263793	0.417254	0.91185	0.92308	0.630496	3.85048	0.376756	0.169947	0.19574	1.68345	0.955864	7.87613	0.104686	0.189454	0.248501	0.150762	0.628365	1.77673	0.947114	0.63041	1.33826	0.622964	0.480242	0.0993999	0.513771	0.420623
2019-09-12T03:12:39.362Z	2.21449	2.12862	0.243069	0.359582	0.100725	0.140383	0.101376	0.109083	0.509163	0.164383	1.38385	1.37442	0.886724	1.29882	2.59326	3.46388	4.53229	0.367338	0.0681796	0.144116	0.207783	0.133042	0.10229	0.179408	0.525126	0.485964	0.541911	0.262799	0.185996	3.37888	2.00255	1.00735	0.029125	0.0689258	0.0229193	0.572605	1.31107	0.11918	0.108584	2.80637	0.146966	0.0366532	0.18125	0.964911	0.227721	0.18354	0.687612	0.0953868	0.122805
2019-09-12T03:12:39.382Z	0.702981	0.0383206	0.0037232	0.019628	0.0953871	0.0279761	0.0283389	2.69902	2.22196	1.1046	2.90419	0.063304	0.419324	0.228668	4.50858	0.775161	0.0335371	0.0961464	0.386279	0.230367	0.18779	0.10337	0.0795887	0.410073	11.0904	1.97504	2.21561	0.0892469	0.165594	0.147274	0.121674	0.2665	0.0319541	0.0333986	0.0744447	0.781817	31.97	1.32351	0.00192017	0.124134	0.0450937	0.47496	0.188514	0.0432925	0.0646563	0.45278	0.223044	0.043838	0.147354
2019-09-12T03:12:39.403Z	1.90258	0.179307	0.0553121	0.06088	0.0974514	0.226559	1.30101	1.34401	2.01003	5.99481	0.487358	0.941866	0.729947	3.85834	0.323925	0.15981	0.123571	0.613965	4.97712	0.201938	0.00202173	0.000987662	0.052359	9.93599	3.85192	5.13467	0.234846	0.00845152	0.964552	0.107735	0.0318536	0.128174	1.77156	1.98154	0.5864	0.179199	0.237539	0.344339	0.0857275	0.00223446	0.0270945	0.0192161	0.0147127	0.0720737	0.0394436	0.0318376	0.0299488	1.11812	0.161944
2019-09-12T03:12:40.300Z	0.135187	0.333974	0.284859	0.225702	0.269893	1.17656	0.59601	0.605823	1.55517	5.33253	1.09353	2.09575	0.68697	1.77668	0.0218039	0.56058	0.0617773	0.402258	0.323988	0.055811	0.0481216	0.121297	0.471726	5.63954	0.767869	0.357586	0.740603	1.18083	1.51566	0.0501737	0.0222681	5.80757e-05	0.340817	0.266924	1.04521	0.0973921	2.07218	2.50569	0.0878042	0.0954216	0.581351	0.461979	0.0719884	0.0193337	1.85417	7.17861	0.868845	0.119911	0.154218
2019-09-12T03:12:40.321Z	0.0346152	0.485995	0.09611	0.0736751	0.166966	0.035341	0.0519163	0.453435	2.99424	0.682121	0.171431	2.44455	4.13686	1.32428	1.40089	0.314315	16.349	2.73996	0.0639507	1.04481	0.226659	0.138643	0.143959	0.0477654	0.948996	0.308052	0.299182	0.281172	0.155182	0.265249	0.167604	0.0118941	0.0147119	0.293908	0.486256	2.25988	0.0126899	0.322761	0.100412	0.338333	0.0984869	0.0907223	0.426839	1.42753	2.08701	0.262957	0.2019	0.178283	0.55467
2019-09-12T03:12:40.341Z	0.212033	0.634042	0.0382478	0.0291067	0.0129577	0.0325192	0.0117897	0.0532851	0.376623	2.14575	1.29911	0.463576	48.3291	0.0448579	0.625684	1.04343	0.102391	0.131042	1.10089	2.4151	0.195498	0.110335	0.0120332	0.423418	1.9136	0.53571	0.295518	0.0490132	0.109432	0.275666	0.334224	0.303901	1.71015	1.25733	0.392443	0.498738	0.854827	2.88892	1.34433	0.179317	0.0397432	0.00942083	0.0421424	0.325805	2.70775	0.206077	0.296477	0.308794	3.19849
2019-09-12T03:12:40.362Z	0.105784	0.0944926	0.0856129	0.138369	1.35154	0.0359388	0.0582913	0.219527	1.97139	0.518476	0.732478	0.716798	0.357638	0.55683	0.157958	2.39007	0.0080426	0.0729885	0.250622	0.43542	0.0627131	0.270549	0.00118875	0.272446	1.64394	0.0571712	0.0702264	0.445871	0.56259	0.136308	0.91453	16.1496	0.304072	0.101745	0.0621154	0.45731	0.136442	0.346665	0.20581	0.0588113	0.129122	1.80882	0.461713	0.126461	0.161219	0.244711	0.481419	0.350637	0.190852
2019-09-12T03:12:40.382Z	0.200802	0.203114	0.164303	0.0427267	0.013963	0.114608	1.79506	2.22989	0.78318	0.0146809	0.0973238	0.0714776	0.322751	0.480525	0.310478	0.315661	0.652741	0.360089	0.164629	0.0702296	0.0977495	0.0443419	0.454002	0.244611	0.00480183	0.0975003	0.56261	0.0444368	0.00107728	0.0615325	0.109102	0.0343453	0.0400077	0.171923	0.861892	0.34237	0.101979	0.0114052	0.0209398	0.374299	0.0353723	0.0102224	0.188422	0.594675	0.408207	7.85514	0.52847	0.0130365	0.0411009
2019-09-12T03:12:40.403Z	5.62907	1.18298	0.195113	0.078494	0.154204	3.83079	0.131958	0.0287191	0.871464	0.192984	0.136566	0.0881971	0.300045	1.72688	0.211023	0.2893	0.1118	0.127779	0.164244	0.0086477	0.0502824	0.035488	0.0123472	0.500261	2.37058	1.0131	0.127531	0.198851	0.740024	0.0867988	0.0351504	0.0141025	0.0623948	0.154528	0.191232	0.382625	0.133395	0.6555	0.255717	0.44386	0.640126	0.0114537	0.0401208	0.0963325	0.454231	0.26062	0.00290825	0.077253	0.0371833
2019-09-12T03:12:41.300Z	0.0133564	1.8526	3.82256	0.415891	0.638162	7.62355	0.336973	0.989259	1.88862	7.28294	0.196976	0.406571	2.85044	1.24886	0.0179088	0.0380266	0.0174804	0.13	7.253	1.59306	0.248386	0.0160849	0.0395492	1.37217	0.929566	0.918904	0.229287	0.860167	0.496694	0.032634	0.0808836	0.362922	0.0882891	0.0131519	0.135025	1.43787	0.013684	0.0334616	0.0165911	0.00752006	0.0166353	0.0639855	0.12224	0.0172596	1.3207	2.0965	0.332271	0.0175106	0.0595471
2019-09-12T03:12:41.321Z	0.0125496	0.154939	0.150287	0.198606	0.34878	2.35164	0.452884	0.422666	0.0167883	0.408488	0.85753	1.31692	1.09738	0.230289	0.289664	0.291605	2.37835	0.937365	0.410047	1.24866	0.558086	2.41154	0.116328	0.0511887	0.150199	0.0306072	0.553988	1.84337	0.662611	0.0755256	0.00517033	0.0364567	0.17094	2.42651	1.26567	0.202139	0.69582	0.464718	0.226354	0.274052	2.75175	0.435665	0.497192	0.115576	0.119661	0.482358	0.731326	0.62578	2.0174
2019-09-12T03:12:41.341Z	0.260379	0.447631	0.237751	0.0802093	0.108883	0.324683	0.342222	0.640726	1.00621	11.211	1.42647	0.570597	0.434756	0.309349	0.070449	3.62027	0.248204	0.233795	1.67529	0.0555371	0.215499	0.921308	0.549237	2.11043	2.52034	0.123821	0.237234	4.3694	9.72942	0.69373	9.38793	8.49237	0.785202	0.131582	0.0794486	0.174915	0.100612	0.083053	0.087192	0.440527	4.52329	2.29681	0.394451	0.0688829	0.0868646	0.0086468	0.00568571	0.0204696	0.0304935
2019-09-12T03:12:41.362Z	2862.47	0.406131	0.0684316	0.149288	0.189043	1.0386	0.694208	0.0396265	0.17438	0.311117	1.65634	0.412307	0.147947	0.128172	0.408428	0.405615	0.475098	0.277637	0.146444	0.0485869	0.0386653	0.0673432	1.06152	3.80335	0.421269	7.47619	0.0647689	5.753	0.445217	0.00526846	0.864985	0.232993	0.0281146	0.0842307	0.613177	0.428312	0.198287	0.237383	0.233524	0.425272	0.479028	0.338041	0.114297	0.0286244	0.187094	0.073	0.0692079	0.195552	2.5852
2019-09-12T03:12:41.382Z	0.21743	0.572708	0.651098	0.165508	0.0129651	0.0259943	0.94045	1.19609	0.481129	4.43557	1.35394	1.94393	11.1225	3.29092	1.80606	0.430957	0.250849	0.510845	0.992276	0.497488	0.129701	1.27995	2.48788	0.47836	0.998134	1.29315	1.2532	0.620755	0.920325	0.429777	0.929409	0.719179	0.202379	0.0782215	0.60843	18.7548	0.488414	1.88057	0.2407	0.0801217	0.0257679	0.53567	1.2509	1.87013	0.602201	3.40413	0.441575	0.351485	0.595944
2019-09-12T03:12:41.403Z	1.53515	0.758261	1.08563	0.051785	0.277548	0.26759	0.348768	0.459647	0.869486	0.711481	1.06699	0.585416	1.78813	0.701456	2.69643	0.318385	0.404628	2.21402	0.148067	0.0864415	0.0830224	0.109492	0.0199282	0.727591	0.108593	0.196994	0.370576	0.102315	0.00648601	0.367948	0.422914	0.173267	0.0443124	0.158134	0.580082	0.620251	0.0556731	0.0820817	0.186784	0.0474397	0.00410697	0.00670132	0.0982371	0.43928	0.887541	0.061597	0.0101506	0.185745	2.05818
2019-09-12T03:12:42.300Z	0.274864	0.585779	0.605534	0.356566	0.349728	0.974937	1.39871	0.135974	0.127676	0.0586495	5.32191	2.73927	2.27996	9.98212	6.32287	0.51379	3.99325	0.778744	4.42034	0.87089	4.57287	0.0763773	0.399905	0.796652	0.128431	0.264516	0.128417	5.69922	9.17452	1.34132	0.0596511	0.507951	0.316092	0.0730939	0.101681	0.00171946	0.206716	0.0581514	0.0908741	0.19374	0.313081	0.0131171	0.90745	1.01452	0.837662	0.00872022	0.278223	0.997319	0.321306
2019-09-12T03:12:42.321Z	0.183234	0.220577	0.113021	0.151758	4.20952	0.748428	0.31251	0.158678	0.25355	1.14665	12.7188	0.587601	0.528962	0.490726	1.39357	6.44832	3.2093	0.394435	0.389329	45.3789	0.434762	0.0757075	0.360871	0.394242	1.16284	0.498848	0.0520551	0.267405	5.96594	0.00849663	0.033573	0.160737	2.13062	0.821319	0.110391	0.113824	0.0731671	0.00563152	0.0358545	0.116404	0.000222915	0.131026	0.765203	0.322146	0.513406	0.359887	0.0895587	6.82558	0.218563
2019-09-12T03:12:42.341Z	0.776598	1.68264	0.509777	0.161743	0.586445	0.567794	0.167916	0.00293153	0.450751	39.0406	0.0641082	0.43031	1.08351	0.68425	0.313604	0.276828	0.715583	0.0913221	0.0783947	0.137844	0.279297	0.0706381	0.136107	0.342048	0.00253632	0.239231	0.365941	0.552389	1.23839	1.3139	0.953203	0.980429	0.208586	0.0391575	0.0532502	0.127588	0.528641	0.412675	0.0482414	0.0156453	0.0295647	0.603252	3.08865	0.179356	0.0110976	0.014006	0.0177416	0.453768	0.0406184
2019-09-12T03:12:42.362Z	2.59034	1.0566	0.867015	5.36148	0.193739	0.249833	0.308345	0.450635	4.88929	3.16165	1.17903	0.957174	2.81831	2.27974	1.75568	5.16964	40.271	1.8077	0.0247954	0.121551	0.601838	1.68595	0.149252	0.113564	1.76808	16.5263	1.6882	1.68569	0.757299	0.174957	0.119272	0.201984	1.04769	1.10048	0.518655	0.360736	1.57659	0.701368	0.277081	1.42318	0.909601	0.0518806	0.11773	9.5545	0.867633	3.18713	0.162474	0.242176	0.0654484
2019-09-12T03:12:42.382Z	0.435875	0.225267	0.364502	0.111875	0.211497	0.180218	0.0492181	0.238289	0.340339	0.823372	0.259397	3.03499	1.33568	0.236398	0.00534914	0.0186358	0.206927	0.0107466	0.983056	0.6819	0.563627	0.345004	0.348336	0.633725	0.0767162	0.0420818	0.0141572	0.179458	0.083675	0.195481	0.0895066	0.880064	0.101287	0.0967979	0.0480639	0.327927	0.127678	0.0447663	0.0224982	0.0952179	0.568646	5.25358	0.181174	0.0303649	0.310399	17.8539	1.78282	0.080152	0.000850128
2019-09-12T03:12:42.403Z	1.25533	1.13186	0.014768	0.28616	2.61521	1.07838	0.53775	0.0838925	0.0566147	0.0293559	0.0550592	0.040187	0.0660754	0.187102	0.114411	0.164913	0.217743	0.0320784	0.00991018	0.329197	0.210327	0.0359889	0.291981	0.317088	0.0902359	0.0894753	0.0306935	0.108355	5.91496	9.63621	3.52207	1.33939	5.1961	1.13943	0.498065	0.24169	1.42828	0.614122	0.0521386	0.325956	0.0538331	0.768179	0.49395	0.167678	3.29885	0.217593	0.294373	5.53233	0.0823591
2019-09-12T03:12:43.300Z	1.27146	1.74937	0.261519	0.226144	1.23235	0.506275	0.0407858	0.157461	0.382837	1.80366	0.242211	0.352908	2.36072	4.49422	0.282739	0.39014	4.22386	1.64235	0.101984	2.97276	0.45148	1.04799	39.9427	0.0304526	0.0619575	0.3066	0.196729	0.353128	0.0837316	0.0230212	0.125473	0.0897552	1.03394	0.7041	0.0782114	0.0963032	0.0307422	0.0335446	0.83002	0.446615	0.050653	3.95196	0.00983093	0.0235627	0.28218	0.075811	0.638697	30.1625	0.557319
2019-09-12T03:12:43.321Z	1.26923	0.956823	0.708908	0.743599	0.953291	0.0162399	0.775768	4.19064	2.68405	2.48834	0.130692	1.109	4.1087	0.352993	0.6897	0.632227	1.49325	0.871688	0.0597079	0.549238	2.45627	1.35976	0.0284578	0.191696	2.32697	7.01872	0.358168	0.0543212	0.201953	0.0714614	0.288506	1.27909	0.364762	0.146215	0.101897	0.0376088	0.00329404	0.0350056	0.42382	0.22296	0.0156933	0.463536	0.187388	0.0677336	0.198239	0.0200754	0.0384254	0.479743	5.33039
2019-09-12T03:12:43.341Z	0.444751	0.598508	0.485685	0.461893	1.13942	0.176932	0.316839	2.53916	0.317273	0.817559	0.750973	0.128393	0.030305	0.479818	0.255923	0.105832	0.0406646	0.20201	0.0957391	0.284402	0.233089	0.91226	0.00936179	0.249854	0.077312	0.000279801	0.00262674	0.0472325	0.479932	0.659853	0.11067	0.00090256	0.00601518	0.0353612	0.285357	0.593264	0.543932	0.282324	8.6757	1.04999	0.416324	0.574221	0.312693	0.447177	0.445216	0.149241	0.0275708	0.183417	17.3335
2019-09-12T03:12:43.362Z	0.527372	2.7282	0.826338	0.336773	0.279044	0.0721515	0.0762564	0.317184	1.26587	0.34003	0.25828	1.5465	0.0566311	0.0980351	0.237179	9.12728	0.364193	0.933345	0.887198	0.430549	0.439091	0.522418	0.0253106	0.0684837	0.178151	0.335829	1.20009	0.0711618	0.153831	1.61516	0.230711	0.187509	0.0175393	0.142947	0.123833	0.0205788	0.118611	3.37279	1.96883	0.487202	0.0439389	0.132533	1.31713	0.445692	0.124469	0.101408	0.0136284	0.0157992	0.490423
2019-09-12T03:12:43.382Z	0.493321	3.41145	0.41435	0.381225	0.357264	0.248454	0.449128	1.75414	0.114806	0.275886	0.518356	1.04518	1.06295	1.17809	0.0496321	0.109092	0.703426	0.373125	0.00839346	0.117808	0.216254	4.39887	0.191423	0.455777	0.0286206	0.052635	3.12126	6.02262	12.9816	0.59654	0.0315724	0.512839	0.14313	0.0953034	0.439065	0.224513	0.277314	0.00470064	0.0111793	0.00699501	0.0393563	1.70907	0.0223283	0.350984	3.49133	1.22368	0.875968	0.111375	0.0121233
2019-09-12T03:12:43.403Z	0.0230301	1.70775	0.28768	0.669802	0.679467	0.514009	0.271803	0.766439	0.398072	0.0696975	0.140692	0.743164	0.311373	0.154291	0.792237	0.321434	0.0992964	0.132896	0.410427	4.77197	0.948711	3.10731	1.76249	0.882864	0.627383	1.7221	0.180963	0.135108	1.07225	3.01235	0.679406	0.381004	2.93489	0.273834	0.172296	12.4531	0.16389	0.200585	1.10882	2.18158	0.0509733	0.104195	0.291606	0.27516	0.364213	0.945091	2.86744	15.8424	40.6943
2019-09-12T03:12:44.300Z	0.29816	0.802226	1.78165	1.33696	0.214005	0.556008	0.00264411	0.112062	0.099299	0.0411967	0.0656225	0.765524	1.20426	5.94096	0.128499	0.197505	1.65364	0.0819208	0.963497	1.75948	0.159304	0.106108	0.247032	0.173632	0.0739299	0.0905555	0.354855	0.0472096	0.326701	0.272054	2.9038	0.042918	0.00423321	0.00530494	0.160806	0.673721	0.0493412	0.0526039	0.0136668	0.0559848	0.245533	0.0189672	0.807541	1.47687	0.105874	0.259253	0.171018	0.182578	0.11698
2019-09-12T03:12:44.321Z	0.328136	0.489757	0.81869	0.412559	0.734677	1.36331	2.03973	4.42369	0.96465	0.152929	1.93711	3.47455	1.58633	0.482101	0.842544	0.086503	0.149766	1.932	0.84049	2.79553	0.177391	0.305177	4.01284	0.599649	0.377549	0.169478	0.0390397	0.484294	0.619099	0.0483561	0.20666	0.1974	0.0585543	0.0858126	0.41934	0.259924	0.11004	0.103077	0.122223	0.0246325	0.206239	0.10962	0.177178	0.0850769	0.0255655	0.621213	2.88379	12.4917	8.35288
2019-09-12T03:12:44.341Z	66.559	6.87565	0.289979	0.386296	0.437932	0.406597	0.710651	0.143364	0.170572	0.0137014	0.41771	0.234054	0.0709972	0.437613	0.983951	0.516308	0.093466	0.0860617	0.783594	0.243546	0.171764	2.3674	2.48981	0.687661	0.0462137	0.181948	0.804096	0.834038	0.131252	0.332563	0.177977	0.483452	0.724145	0.722127	1.81769	0.0927315	0.00334118	0.298356	0.0253865	0.0632639	4.14275	0.647806	0.188694	0.0590728	0.0569479	0.38005	0.0783461	0.0478016	0.203039
2019-09-12T03:12:44.362Z	0.651356	0.598125	0.352747	0.305677	0.539542	4.56351	0.495979	0.822967	0.0589134	2.32345	7.79765	0.375827	0.373319	1.28783	5.85708	0.563895	0.0581755	0.188414	0.0933646	0.302575	0.47622	0.267812	4.27176	0.379005	0.0223422	0.00849555	0.142896	0.131165	0.359351	0.0429643	0.200012	1.11538	0.640039	0.0135351	0.0228918	0.446084	3.71354	0.37024	0.136161	0.178599	1.17146	0.102015	0.0567347	0.0657197	0.511787	0.673735	1.78577	0.795351	0.197639
2019-09-12T03:12:44.382Z	1.26877	0.899998	1.22966	1.35299	1.5936	1.58587	2.17166	2.19068	1.75593	0.808484	0.0259297	6.9591	0.0663249	1.16057	2.36857	0.559968	0.159772	0.0607869	0.349171	1.97261	5.66409	0.476186	0.160291	0.00299117	0.10254	0.607658	0.220423	0.4607	5.10397	5.62919	0.32109	0.0409835	0.0441058	0.0391449	0.0266946	0.0287251	0.362585	0.114134	0.168124	0.1923	0.31174	2.44017	0.656337	0.327659	0.237034	0.803475	0.321424	0.0644208	0.12673
2019-09-12T03:12:44.403Z	0.162533	0.404838	0.585509	0.377446	0.082767	0.20234	0.455662	0.465258	0.246276	0.268447	0.11453	1.09341	9.61015	4.62823	0.0241664	0.386568	0.146176	0.0019495	0.347664	10.4852	1.62637	1.37427	0.00949193	0.509232	2.21286	0.320909	0.0770449	2.12323	0.953458	1.27725	0.712001	0.0371437	0.0357191	0.468489	0.716369	0.0523306	0.227409	1.38809	5.44664	0.545994	0.103083	0.0109716	0.0250713	0.00367895	0.205476	0.30411	0.0502654	0.839956	0.503742
2019-09-12T03:12:45.300Z	1.09586	0.903075	0.860822	1.36628	1.02191	1.65055	3.1522	0.672808	0.227745	0.566518	0.610801	0.771872	4.17545	0.541077	0.164665	0.150305	0.439709	0.647487	0.930611	2.70205	0.36968	0.49189	0.107521	0.667571	0.898721	0.059875	0.171338	0.485112	1.31192	0.719575	0.227758	0.0260215	3.15972	0.0106953	0.0816712	0.341666	0.169254	0.319892	1.27728	0.27517	5.3178	0.659965	0.122502	0.242088	0.257271	0.304329	2.90767	0.000159637	0.0303416
2019-09-12T03:12:45.321Z	1.00416	0.963929	2.37795	0.619853	1.47638	1.38541	1.28112	0.0160265	0.0160852	0.737856	0.344755	0.175001	0.125332	2.00422	0.0188704	0.830572	0.295997	1.4046	0.89724	1.11074	13.8392	0.837636	0.265565	0.281828	0.38827	0.205831	0.291702	0.44149	0.251035	2.22265	0.628606	0.437913	2.74742	0.832487	1.3167	0.329824	0.014798	0.0276083	0.101076	0.22777	0.0081446	0.245883	0.147644	0.0813207	8.59777	0.345819	0.00054148	0.0877064	0.0305655
2019-09-12T03:12:45.341Z	0.394749	0.632914	1.24042	2.05121	0.943105	0.536371	0.505374	0.603724	0.43389	0.235033	2.34983	3.89886	3.36324	0.118357	3.27211	3.40671	0.372192	0.074226	0.118577	0.991376	0.930205	0.230617	0.286211	0.118428	4.34322	0.35988	0.0604256	1.02003	0.169174	0.885242	0.333617	0.09808	0.12784	0.190978	0.167901	0.349676	0.63422	0.483364	0.468779	0.567653	0.237666	0.336292	0.232351	0.174685	0.0138069	6.06325	0.717621	3.98412	0.652866
2019-09-12T03:12:45.362Z	8.552	0.692461	0.770177	0.820581	0.780318	0.827505	0.842965	1.01329	0.484221	0.553085	0.361213	0.11765	0.262994	0.457081	0.220639	18.784	7.57468	0.340564	0.117006	0.0397974	0.0318209	0.148688	0.0185312	0.149892	0.00437403	0.401793	0.233852	0.033448	1.20166	3.35517	0.1158	0.988188	4.06119	0.655276	0.17947	0.684062	0.128627	0.108404	0.201882	0.0312978	0.0461099	0.752979	2.23196	0.645288	0.667716	0.490659	0.258988	0.336775	0.552482
2019-09-12T03:12:45.382Z	0.0565049	1.28192	0.785992	0.59484	0.67793	0.408382	0.303379	0.226725	0.186671	1.10675	0.56798	0.629414	0.257267	0.272433	0.186899	0.0606205	0.117947	0.302153	0.385645	0.38103	0.409181	0.282787	0.506047	0.123006	0.137094	1.16638	0.61886	0.906861	4.00317	0.0327143	0.00422457	0.0132245	0.032301	0.000159785	15.1072	7.9611	2.00678	0.268411	0.153602	0.00206077	0.0902172	0.0505459	0.0586607	0.323455	0.186494	0.0855302	0.091235	2.58686	0.819818
2019-09-12T03:12:45.403Z	0.657637	0.845459	0.835235	0.830355	0.725816	0.773278	0.51	0.325553	0.420215	0.174108	0.428894	0.864851	1.16908	0.189548	0.117072	0.931711	0.394913	0.48826	0.401617	0.714365	0.266514	0.207141	0.26141	0.984794	0.151901	0.00544403	0.975924	10.9895	0.357872	0.258742	50.3766	0.226641	0.054281	0.422099	0.853532	0.521915	0.213827	0.427332	0.561641	0.313402	0.238368	0.0957342	0.345815	0.59537	0.272804	0.281746	0.67525	0.261323	0.0857608
2019-09-12T03:12:46.300Z	2.2954	0.316796	1.35611	0.605586	0.757953	1.27247	2.093	1.43682	1.11699	1.4772	1.08345	0.0660591	0.254505	0.326633	0.235137	0.58404	1.4492	0.419297	0.0850997	0.0682692	0.660549	0.582187	0.275361	0.414175	0.135852	0.0211663	0.222901	0.529668	0.0536214	0.186309	0.176607	0.95773	0.614011	0.162947	0.104711	0.0570587	0.0795131	6.82094	0.325864	0.865631	0.0429166	1.23266	0.0674614	0.145573	0.13411	0.0759432	0.0401857	0.235262	0.0532432
2019-09-12T03:12:46.321Z	3067.67	1.63707	1.34562	0.419157	3.51467	0.798247	1.051	0.85867	0.604374	0.735766	1.03514	1.05442	0.695602	0.633255	0.687769	1.18768	0.561454	0.507619	0.789071	0.427057	0.125299	0.333802	15.9721	3.47587	2.86445	0.44495	0.36744	0.146948	0.039955	0.19665	0.495423	0.0887644	0.0661669	0.137749	0.0589875	0.195374	0.433614	0.769734	0.56331	32.1451	48.1857	5.01339	3.5358	1.58093	0.311113	0.279453	0.0948935	1.51433	0.09013
2019-09-12T03:12:46.341Z	2.43614	1.45566	1.37014	0.986506	0.583443	0.369461	2.40706	0.809448	0.699944	0.815181	1.10835	0.513955	0.417544	0.527899	0.391107	0.141754	0.917401	5.36143	0.377912	0.00181096	1.65241	0.820798	0.47347	0.167303	0.310185	0.202499	0.802829	1.82402	0.335677	0.531478	1.87505	0.151756	0.17207	1.47534	0.795468	2.06821	0.342356	0.960698	0.615729	4.52024	1.51734	0.0665795	0.0867749	0.642979	0.565404	0.66929	1.66035	0.160787	0.189876
2019-09-12T03:12:46.362Z	0.63509	0.791222	1.11057	0.931383	0.711544	0.387869	0.0812161	0.388244	0.0994941	0.540251	0.581924	0.24347	2.13538	0.494144	0.05	3.76684	3.58538	0.957708	0.0287771	1.61944	0.771097	0.16603	20.2948	3.66252	0.123098	0.856697	1.00441	2.11647	0.272627	0.137596	0.190545	0.25329	0.617243	0.887402	2.04562	0.334792	0.233246	0.167144	0.448912	0.496817	0.84787	0.0686575	0.0944908	0.456862	0.0581613	0.555053	4.98972	0.882844	0.304381
2019-09-12T03:12:46.382Z	0.00710259	1.97873	3.2508	1.19037	0.339845	1.64966	1.39624	3.07905	1.18671	1.22969	0.600031	0.367732	0.621527	0.518565	1.74699	3.88287	1.65125	0.91161	0.288817	0.3397	1.05208	0.83788	0.615238	0.733787	11.0658	2.86276	0.151542	0.202229	0.266126	0.0221113	1.20512	5.23799	0.685593	1.02301	0.1938	0.0249727	0.0756237	0.141267	0.0123268	1.59584	0.179787	0.0832536	0.0240965	0.0632783	0.0483753	0.0434486	0.15962	0.3066	0.00766362
2019-09-12T03:12:46.403Z	0.615098	0.431911	0.821674	0.824423	1.07633	0.79569	0.607406	0.514619	1.37582	0.160691	0.443968	0.752651	3.2164	3.69652	0.573678	0.241092	0.434302	0.837992	1.63513	1.81178	1.18922	0.182192	0.182541	0.601732	0.240927	0.235617	0.08331	1.02536	0.0539529	0.841569	0.546694	0.0394147	0.470816	1.43764	0.334637	0.348637	0.893778	0.140317	0.169316	1.0528	0.0418552	0.00803824	0.261684	18.4692	0.00960126	0.00784651	0.103864	0.226082	0.214596
2019-09-12T03:12:47.300Z	4.22173	0.317886	0.649546	1.01726	0.615588	0.70261	0.870137	0.62331	3.38095	1.57384	0.589869	1.27169	0.0817443	0.0745446	0.0381173	0.853389	1.73017	2.14999	11.5228	0.498141	0.0476423	0.333439	0.216935	0.698472	92.5353	0.586417	1.27667	0.101179	0.0169909	0.0424996	0.296024	0.00462702	3.50765	0.0684369	0.604219	3.52257	0.50097	0.546249	2.29271	7.26057	1.3056	0.248233	1.26466	2.53147	0.4534	1.46616	0.255218	0.156269	0.241665
2019-09-12T03:12:47.321Z	1.47154	1.05408	1.07358	1.30532	1.3909	1.29958	0.933148	1.26796	2.88455	1.59259	1.14323	0.580122	0.1507	0.609763	1.97336	1.12459	0.457397	0.542389	0.131279	0.400963	0.0348624	0.156674	0.152599	0.316196	1.77103	0.0864112	0.675439	0.507035	0.8391	2.30522	0.0312186	0.210978	22.3318	0.358958	0.114718	2.38556	0.405584	0.112085	0.0763689	0.0710168	0.0872048	2.1993	0.0976134	0.894872	2.51	0.0924328	0.784616	0.591689	0.796557
2019-09-12T03:12:47.341Z	0.268989	0.035344	0.790478	1.01834	1.00644	1.21908	0.746482	0.666793	0.683838	1.22455	0.932895	0.67388	0.118638	0.138171	5.76455	7.83277	0.377545	0.573065	0.445088	0.130349	0.135499	0.0696717	0.0373239	0.0986202	0.563909	0.325412	0.44023	0.702769	0.956333	0.766367	0.403237	0.0792763	0.221049	1.87974	0.638337	0.496882	0.318446	0.638699	0.965518	1.90437	206.107	42.5025	1.59559	2.21212	4.65431	1.08442	1.51967	0.468501	0.230791
2019-09-12T03:12:47.362Z	0.211235	1.15961	1.67423	0.878155	1.00628	2.48109	1.10594	1.72808	2.28834	1.16929	0.17746	0.297686	0.0230443	0.249833	1.14647	0.172725	0.0370017	7.80741	0.898119	1.18362	0.493882	0.535851	0.984343	0.19152	0.170503	1.07436	1.66343	0.116693	0.130083	0.223877	1.46306	0.127513	1.19048	1.29174	1.32252	1.00585	2.84369	3.32595	0.558807	70.3255	0.33929	0.00211289	3.58069	0.174484	0.0685911	3.02686	0.513931	0.044574	0.140312
2019-09-12T03:12:47.382Z	0.0701748	0.618074	0.914273	0.802611	0.307699	0.569418	0.868276	0.860047	0.391956	0.37057	0.509161	5.98022	3.01577	0.395414	0.00948836	0.22626	2.3913	0.101152	0.0894455	1.73975	19.7161	0.715365	0.174565	0.230353	0.0951035	0.747403	0.168269	0.250305	0.0966292	0.0970905	0.0710235	0.108503	0.892226	4.84249	0.069413	0.0836671	0.257611	0.0512579	0.130008	0.305827	0.367574	0.321841	0.172253	0.495953	0.0766028	0.379984	0.185437	0.486855	0.0146142
2019-09-12T03:12:47.403Z	0.936471	0.591587	1.07964	0.842758	1.23315	1.50236	1.00699	0.573052	1.03519	0.38992	0.624294	7.3526	3.83222	3.72455	3.24643	0.709376	0.0970718	0.19197	0.118408	0.215562	0.537526	0.198446	0.140142	0.324239	0.598836	0.84869	2.54386	0.550899	0.413657	1.70122	0.91151	0.144364	0.0541226	0.0523453	8.14449	0.272998	0.186913	0.199577	0.23067	0.0708703	1.5127	0.584128	3.45523	0.93475	8.6702	2.70455	7.81539	0.278252	0.138838
2019-09-12T03:12:48.300Z	3504.18	6.71542	1.49523	1.1454	0.699446	0.5621	0.668125	0.469406	0.64589	1.10697	1.42362	0.788874	0.435849	14.7687	2.37921	3.37274	0.748772	0.370546	0.396793	0.686017	1.60847	1.23484	0.548884	0.53092	0.317655	0.167035	0.396931	1.51235	0.027178	0.0060967	0.0261065	0.0673431	0.0771152	0.0190878	0.073663	0.0879345	0.47196	1.49304	1.58858	0.524802	0.162719	0.693033	0.858041	0.772896	0.442446	5.01005	0.158397	0.163135	0.036697
2019-09-12T03:12:48.321Z	0.636243	0.716968	0.725791	0.759347	0.870303	2.59459	1.55229	1.76112	1.86883	1.36127	1.43751	1.305	0.0162003	0.81348	0.519016	1.29259	0.249088	0.0321402	0.20475	0.413167	1.36168	5.4037	1.30481	0.443676	0.346116	0.303554	0.0150421	0.0967216	0.105354	0.0893676	0.19815	0.280705	0.0936415	0.0143981	0.234074	1.50524	0.75112	0.889618	0.178331	0.0420013	0.152132	4.96206	10.3276	0.163247	0.118877	0.545436	1.68469	0.0703389	0.315806
2019-09-12T03:12:48.341Z	0.21663	0.998346	0.680086	0.853686	0.756402	0.601869	0.969422	4.73907	1.71518	1.17838	2.19257	0.605756	1.91571	0.350189	0.151723	0.144956	0.319255	0.726586	1.08551	2.9125	8.26255	0.322689	0.181591	0.0519378	0.00784718	0.11918	0.131114	0.0146623	0.451291	0.947914	7.12688	2.6905	1.61288	0.468852	0.144462	0.0616571	0.190645	0.100267	0.0335425	0.019255	0.18233	0.105188	0.332997	0.0473002	0.06924	0.0325321	0.0138687	0.533407	0.0775798
2019-09-12T03:12:48.362Z	11.4837	1.25569	1.05528	1.00171	0.934069	0.79119	0.835147	1.36012	4.96474	1.21768	1.56923	2.71451	0.27129	0.0447402	0.41441	0.203708	0.0901853	1.26087	0.355802	0.104128	0.521716	0.111977	0.062653	0.0964874	0.0519508	0.741379	1.34741	0.00868222	0.00687594	0.0934359	0.10697	0.0335824	0.0110759	0.0199504	0.253777	0.329957	0.0206758	0.0284077	0.266669	0.436518	0.78629	0.430387	0.206984	0.149873	0.00861585	0.0852717	0.147623	0.895117	0.158429
2019-09-12T03:12:48.382Z	2.89595	3.25063	14.1033	1.44603	0.730016	1.12032	0.257061	0.661379	1.00326	0.900003	0.874353	0.496436	1.7892	0.841102	0.240264	2.18759	0.897176	0.899658	4.65828	1.29443	0.845263	0.103942	0.0645005	0.147631	1.23895	0.291157	0.169334	0.284733	0.100437	0.0208747	0.648398	0.529474	0.182966	0.0933524	0.00246121	0.027972	0.250995	0.0725757	0.206369	10.8633	0.0348714	0.0337425	0.00904931	0.739704	2.04353	0.513015	14.9552	0.317129	0.0562359
2019-09-12T03:12:48.403Z	7.77278	1.02448	1.10091	0.752483	1.59886	0.869243	1.26746	0.856	1.68606	0.558383	0.677154	3.58404	2.03354	1.40087	0.48528	0.569392	0.0865814	0.922503	0.926842	0.58784	1.32783	0.876211	0.247851	0.050142	0.563445	0.499076	0.466452	0.0995419	0.0864312	0.144337	0.291689	0.165666	0.00179539	0.0172599	2.31182	0.425275	0.167005	0.518615	0.132744	0.0321297	0.0663508	0.0968621	0.065836	9.59235	2.23231	0.269402	0.197071	1.12523	0.232217
2019-09-12T03:12:49.300Z	0.539802	0.248708	0.44707	0.430522	0.235252	0.350744	0.361847	0.402484	0.374437	0.163142	0.0385722	0.403387	0.335398	0.272384	0.373747	1.85379	1.06275	0.205515	0.24273	0.304647	0.212745	0.132591	0.221993	0.315958	0.175287	0.04774	0.271524	0.028483	0.0638343	0.0894694	0.0302025	0.945802	2.64055	0.0128219	0.816799	0.350912	0.297735	0.17806	0.62199	0.319717	0.16604	0.95074	0.308299	0.245257	0.490152	0.551882	0.231832	0.0680695	0.0861014
2019-09-12T03:12:49.321Z	0.050812	1.13759	0.927181	0.668392	0.555864	0.181448	0.342659	0.874464	1.05098	1.62509	19.6732	0.501583	0.136839	0.0259922	0.874401	0.189538	2.61925	1.14821	0.727089	0.0922924	0.211321	0.122573	1.32782	1.08478	0.0124415	0.0620068	0.11192	0.281221	0.192337	1.41997	0.548597	0.378208	0.0395768	0.0837659	0.351303	0.702181	0.113787	0.346376	0.0349269	0.0142633	0.0491274	0.0955026	0.555592	1.38477	1.00031	1.42727	1.99065	1.18899	0.366832
2019-09-12T03:12:49.341Z	2.05198	0.47116	0.634549	0.805422	1.11347	1.1345	0.144018	0.528673	4.58324	0.158188	3.45691	0.961749	0.470406	1.16402	3.36081	1.84283	6.45969	0.905438	2.4002	2.3891	0.160052	0.0342147	0.0211582	0.224854	0.401073	0.316906	0.0108162	0.787791	0.648663	0.154813	0.0285003	0.0178047	0.0494496	0.825401	0.251051	0.414557	0.372118	0.00799789	0.482559	0.051078	0.419809	4.84782	0.0585259	0.0216024	0.373004	3.04193	0.301167	0.0493772	0.0232121
2019-09-12T03:12:49.362Z	0.695366	1.07744	1.444	0.286374	0.607223	0.357118	0.436806	1.05071	4.15129	0.998508	11.6978	0.390253	1.81916	17.3513	0.501295	1.34114	0.328276	0.261972	0.403809	0.618789	0.413337	0.916368	16.4006	11.178	0.304977	0.284755	0.612801	0.0783927	0.0385793	0.68437	3.62128	4.47286	0.361447	0.12704	0.0202944	0.163125	0.239839	2.27571	1.23727	0.0755233	0.220944	0.981591	8.33213	0.739308	0.542881	1.13549	1.46006	1.58132	1.28786
2019-09-12T03:12:49.382Z	0.305643	0.406775	0.305263	0.367124	0.447415	0.401988	2.49919	1.39542	1.77885	0.970291	9.16209	12.5952	0.67794	0.258249	0.424981	0.629674	0.210425	0.173414	0.350589	0.229478	0.064741	0.181016	0.509265	0.0655886	0.0523476	0.0262328	10.85	0.456655	0.79043	0.25857	0.0448197	0.197217	0.786231	0.491777	0.0575881	0.0357354	0.0548502	0.0575125	0.128111	0.0568631	0.0138004	0.0898354	0.637399	0.0129671	0.069047	0.544272	0.682283	0.0965008	0.0704246
2019-09-12T03:12:49.403Z	0.37934	3.2567	1.04877	1.42086	0.488459	0.482727	0.454087	1.19906	0.971209	0.428074	3.96369	1.45716	0.865494	0.354712	0.0997581	0.839907	0.515526	0.934866	1.1461	0.691333	0.547344	0.670178	0.484756	0.173205	0.128966	0.271856	0.71203	0.224965	0.504568	1.93809	1.05456	0.67801	0.319273	0.060184	0.560901	0.262852	0.283662	0.137028	0.962341	0.25178	0.153322	0.083563	0.458335	0.317085	0.105687	0.125636	8.57162	1.53324	1.24537
2019-09-12T03:12:50.325Z	78.5772	42.29	0.856669	0.531048	0.437531	0.463758	0.806387	0.963774	2.33686	0.827318	0.543084	0.64792	1.47605	1.23248	0.219692	0.611689	1.20939	1.22229	5.25948	3.92707	0.228433	0.186805	0.170554	0.315458	2.55464	1.29327	63.8458	3.04916	0.0143483	0.0498228	0.723034	0.165293	0.0766734	0.236913	0.0397016	0.0332917	0.0166026	0.103739	0.138796	0.030991	0.295376	0.168264	0.052463	0.15285	0.467503	0.164095	0.0711871	0.266967	0.91722
2019-09-12T03:12:50.346Z	0.035741	0.26365	0.777114	0.338889	0.407456	0.569186	0.695863	0.528999	0.744797	2.93513	1.84214	0.263801	2.54995	0.323389	0.51593	0.100953	0.231485	0.0513363	3.48464	1.13934	3.91573	5.47801	0.80613	0.515354	0.259054	0.261703	7.87977	0.563375	0.371739	0.434404	0.266374	0.088231	0.539327	0.428858	0.0510448	0.506095	0.868542	2.61182	2.05321	4.78101	1.81336	0.0828959	0.0778625	0.858466	1.51584	0.00699118	0.139572	1.72125	0.58271
2019-09-12T03:12:50.366Z	0.831678	0.674072	0.409958	0.375012	0.425788	0.420439	0.247992	0.1338	0.371291	0.514325	0.421059	0.420451	0.22152	0.167266	0.188738	0.20454	0.491169	0.563125	0.716058	0.00907265	0.73979	0.946065	0.378099	0.134068	0.157553	2.15347	1.38118	0.971961	0.183591	0.463322	0.46151	0.534137	0.841617	0.548642	0.426993	0.351168	0.414863	0.463033	0.463614	0.31853	0.0868469	0.528045	0.857243	0.849398	0.567083	0.182016	0.177935	0.263664	0.16612
2019-09-12T03:12:50.387Z	0.169313	0.659296	0.477296	0.58495	0.631165	0.0259253	0.255366	1.18753	1.36465	43.2414	1.65126	0.0837785	4.37174	0.065329	1.58701	33.7557	0.346847	0.41743	2.64042	0.0822869	0.196032	2.24468	0.0962614	0.996817	0.98086	0.390722	0.238073	0.195117	7.1932	0.0148078	2.86483	0.423598	0.331899	1.37928	0.0384079	0.0490419	0.749	0.390655	0.0593011	0.116905	0.445315	0.322523	0.24804	0.919027	0.123986	0.63565	0.0398199	0.0241826	0.335266
2019-09-12T03:12:50.407Z	0.0743164	0.135918	0.281196	0.370226	0.893462	0.503185	1.14861	0.0748922	0.344922	2.95578	0.572107	1.063	5.29134	0.56295	2.16626	1.5944	0.442198	0.310311	0.22605	0.00178012	0.139807	0.156689	0.39457	0.140475	7.67335	0.169734	0.0403678	0.0203172	0.0159376	0.489177	0.100884	0.110242	0.0584051	0.29159	2.12784	20.1707	0.0188303	0.00150454	0.0215127	0.290519	0.34486	1.3373	3.58901	0.323322	0.469188	0.516942	0.133952	0.0792431	0.0982745
2019-09-12T03:12:50.428Z	2.89867	0.40288	0.219682	0.346203	0.668187	0.422966	0.336913	0.282735	0.00511877	1.84821	0.463813	0.160766	0.216991	0.208645	0.393994	1.29114	0.66324	3.84081	1.08699	1.12299	0.389616	0.373226	2.25359	0.185266	0.333017	0.567604	0.553634	0.29107	0.263525	0.00700702	0.378133	17.7627	0.233666	1.69326	9.02967	1.75447	0.195281	0.524801	0.176742	0.0275935	0.254861	0.284936	0.312746	0.411639	9.31739	1.23287	1.43663	0.0848564	0.0392798
2019-09-12T03:12:51.300Z	1.53006	0.217094	0.368734	0.0344023	0.16437	0.621712	0.439652	1.12667	0.584492	0.14551	0.200262	0.38818	0.0971698	0.462506	0.800461	0.458585	1.66108	385.236	3.01158	0.467471	0.30701	0.369573	0.796748	3.94252	0.791041	0.577282	0.290628	1.27777	0.350328	0.706199	1.17194	0.154151	0.015986	0.283801	0.215762	0.290326	0.257978	0.00759783	0.0219895	1.08244	0.480567	0.0546964	0.129259	0.526025	1.07867	0.0315412	0.0781687	0.176878	0.0394922
2019-09-12T03:12:51.321Z	0.0702488	0.0493918	0.0923751	0.0953307	0.0637349	0.133669	0.202937	0.199012	0.107312	0.263303	1.06368	0.285646	0.414178	0.748263	36.431	0.763733	0.329303	0.247553	0.564986	0.116054	0.00107578	0.0237596	0.12409	0.295776	0.0929816	0.377764	1.47486	0.125311	0.124666	0.284813	1.31349	2.9556	2.02227	1.68003	0.792776	1.08099	0.53042	0.307125	1.17367	0.249633	0.198608	0.069539	0.124955	0.299287	68.7657	5.38724	0.21013	0.166356	0.230056
2019-09-12T03:12:51.341Z	0.367158	0.347755	0.207611	0.247571	0.0684269	0.106857	0.164813	0.315697	0.471165	0.659702	1.1123	0.414506	0.247731	0.373269	1.09389	0.0554471	0.741087	0.605931	0.316033	0.512168	0.429664	0.145719	0.220621	2.1538	0.225228	0.331155	0.741251	0.137123	0.0418167	0.333729	0.223488	0.207203	0.0905644	2.24928	0.66683	3.47966	0.516912	0.031439	0.0495525	1.6114	0.112572	0.18145	0.017197	0.165589	0.203786	0.00864213	0.0505066	0.0167251	0.0735821
2019-09-12T03:12:51.362Z	0.00684304	0.221864	0.402063	0.162207	0.171848	0.217236	0.319658	1.29767	0.187942	0.182344	0.0577486	1.2641	0.229882	0.297585	0.287271	0.0975401	187.48	0.191153	1.46426	5.79396	4.98323	1.02383	0.125869	0.819342	0.446553	0.116208	0.194412	0.0661351	6.08622	0.350606	0.299774	0.105537	0.00468113	0.806066	0.455894	0.494921	0.0539725	0.0225258	0.1767	0.479357	0.34825	0.570333	0.344653	0.730309	0.687744	0.29653	0.207193	0.222692	0.218801
2019-09-12T03:12:51.382Z	0.0101792	0.0013217	0.0600909	0.0751159	0.24048	0.128105	0.0552069	0.0540107	0.155775	1.06305	0.386943	0.52034	0.307359	0.370648	0.144466	0.771373	0.950396	6.83074	0.654036	0.0861649	0.53843	0.305177	1.33045	1.59033	0.208548	0.126341	0.385015	0.795549	0.333754	0.387387	0.181323	0.318636	0.925951	0.283939	0.00477463	0.0123209	0.495239	0.443777	0.0595716	0.485517	0.414563	0.0649104	0.126198	0.263344	0.249576	0.285482	0.338289	0.161294	0.935028
2019-09-12T03:12:51.403Z	0.334693	0.196661	0.088131	0.150078	0.100227	0.285486	0.21943	1.40048	5.98977	0.36176	0.210916	0.558803	0.184818	0.500947	0.232788	0.473076	0.50531	0.527373	0.179565	2.54207	0.351577	0.140118	0.296245	1.83976	3.13191	1.10512	0.767589	0.0102068	0.0407163	0.289328	0.302558	1.29929	1.25624	0.149749	0.162512	0.762001	0.290548	0.264542	3.28942	2.19616	1.93178	0.965788	0.0553572	0.179615	0.138377	0.0420979	0.0783887	1.13962	1.20847
2019-09-12T03:12:52.300Z	0.0105838	0.0222403	0.00404118	0.0456683	0.0956791	0.0868651	0.176914	0.552767	0.730241	0.469603	0.475906	0.613681	0.39039	0.27027	0.351749	0.43883	0.702622	0.838302	1.81514	7.90709	3.28793	1.59186	3.55258	4.57948	0.254251	0.203542	0.377142	0.14664	0.496437	0.842489	0.858029	4.62346	0.60134	0.00356296	0.336262	0.885444	0.43259	0.0359739	0.283317	0.598883	0.0786532	0.497955	0.0123979	0.00198283	0.303933	0.0180588	0.858021	0.0946168	0.106267
2019-09-12T03:12:52.321Z	0.863305	0.220841	0.254957	0.126884	0.279887	0.258979	0.125976	0.498849	0.408997	0.000526646	0.0594069	0.371871	0.233477	0.0853505	28.5058	0.145672	0.0269508	0.396635	0.114445	0.24373	0.0706599	0.286611	0.596025	0.204302	0.49177	0.17921	0.096899	0.155136	1.19103	0.520026	3.62359	0.41462	8.48986	0.603374	0.0266528	0.0170903	0.0578652	0.0714068	0.118391	2.29079	0.342346	0.0837649	0.0546458	0.0198349	0.186143	3.46915	0.213193	2.06031	0.981858
2019-09-12T03:12:52.341Z	0.205154	0.0942806	0.113142	0.0995623	0.0679995	0.000235633	0.0977868	0.237248	0.908789	0.194032	0.27772	0.383682	0.618737	0.806955	0.599141	0.50723	0.941587	0.30802	0.492732	1.38873	0.958156	0.967625	2.5886	2.63631	1.94944	8.00592	9.16481	10.1588	0.443025	0.182845	0.187316	0.319313	0.478291	0.0556183	0.00800707	0.0223861	1.03233	4.8548	4.05634	0.130891	0.100602	0.174318	0.687609	0.181742	0.00967405	0.177703	0.20464	0.61988	0.0451699
2019-09-12T03:12:52.362Z	0.000368067	0.0549357	0.059706	0.0593724	0.05638	0.00515136	0.0784423	0.00641273	0.191522	0.0720126	0.0659189	0.159453	0.160696	0.0173116	0.387646	0.114482	0.0933858	0.273692	0.229943	0.00669005	0.208498	0.162701	0.154745	0.127022	0.761573	0.169624	0.229844	0.0839925	0.280139	0.216887	0.112568	1.51351	1.26167	0.0784393	1.44859	0.00992387	0.0803118	0.818767	0.259664	0.0706575	0.309783	0.0250306	0.0279341	0.022499	0.023175	0.438355	0.0149663	0.0712658	5.46664
2019-09-12T03:12:52.382Z	0.299941	0.129877	0.0284564	0.0590184	0.0117859	0.111637	0.103932	0.209635	0.165697	0.0828948	0.346537	0.269013	0.495226	0.489906	1.13875	0.0365009	1.41421	10.1806	1.00483	3.16352	9.31769	1.37693	0.0594398	0.210001	12.2075	1.31698	0.034512	0.0440793	0.216589	5.49703	0.0371783	0.00926374	0.218461	0.357935	0.585419	0.401476	0.402099	0.770466	2.28923	0.461882	0.41149	0.188418	1.57301	0.622877	0.251287	0.841228	0.324336	0.514717	5.21038
2019-09-12T03:12:52.403Z	0.193358	0.078494	0.049566	0.0263403	0.0179072	0.0873121	0.484924	1.89458	0.0428166	0.0290474	0.0435662	0.0611494	0.682742	0.389246	0.288952	0.273784	0.514393	0.0264047	0.144305	0.203779	0.175278	0.141867	0.242596	0.206719	0.0112626	0.0184148	0.0924634	0.00485786	0.307379	0.248894	0.850002	0.165369	0.630493	7.71718	14.6973	2.59624	0.470729	0.105601	0.00671785	0.00553791	0.129287	0.110124	0.00986294	0.144722	0.126721	0.00433608	0.0121014	0.293406	0.151171
2019-09-12T03:12:53.300Z	0.06202	0.40872	1.13613	0.226665	0.09003	0.962011	0.504117	0.0796408	0.203723	8.70013	0.53436	0.00645248	2.55266	0.554357	0.027228	0.278151	588.621	4.01038	1.66619	0.578437	0.364492	0.00763464	0.248328	0.780523	0.260898	0.216685	0.592362	0.360544	0.248534	0.711429	2.24166	0.376909	0.031863	0.0649421	0.0540086	0.223206	0.762131	0.111209	0.0197812	0.0856099	0.0281778	0.0136975	0.257294	0.278293	0.17351	0.264518	0.33621	0.144332	0.016381
2019-09-12T03:12:53.321Z	0.60286	1.50442	1.80877	0.198532	0.0960719	0.0189368	0.119266	0.32839	0.374	0.87272	0.0775588	0.0107504	0.0157941	0.0558309	0.344432	0.00288972	0.0327386	0.0768223	0.199516	19.9422	0.400131	0.0224915	0.0423859	0.21558	0.299503	2.8596	4.92557	0.137288	0.00342918	0.129155	1.33907	0.396351	0.100342	0.404481	0.0133524	0.45519	3.43735	0.842649	0.922359	0.0967916	0.12722	0.208426	0.405865	1.53718	1.90482	0.181107	0.148739	0.133742	1.16242
2019-09-12T03:12:53.341Z	1.42596	0.46004	0.556054	0.428894	14.1777	0.273638	0.815306	0.160874	0.690532	4.2456	24.4075	6.34313	0.456517	0.286307	0.497594	0.397614	0.588235	1.95259	0.65717	1.04552	5.5288	1.5841	0.23611	0.127536	0.632655	0.436628	0.606404	0.528905	0.25305	1.0185	0.121473	0.767776	0.516384	0.0593772	0.000196176	0.00400278	2.05459	1.29659	0.680423	0.115578	0.269367	0.487354	0.327655	0.0113148	0.0141151	0.154288	0.0886026	0.0339171	0.987127
2019-09-12T03:12:53.362Z	0.00100076	0.0239153	0.00202598	0.0940297	1.70995	0.0917436	0.0290673	0.0151637	0.35779	2.00233	0.606895	0.383761	0.481731	0.344655	0.199588	0.215054	0.897839	0.686751	0.528524	0.887683	1.28197	3.8194	35.7872	0.214651	0.202686	0.109956	0.156797	0.804132	0.20558	0.914791	10.1184	10.4335	0.782675	0.307698	0.192977	0.325673	0.461334	0.773584	0.697768	0.271894	0.12587	0.539903	0.603305	0.97258	0.430848	0.137459	0.166749	0.286583	0.487197
2019-09-12T03:12:53.382Z	0.071698	0.279219	0.0877753	0.000277776	0.0288302	0.369579	4.39796	1459.47	0.131773	0.0189762	0.360713	4.96713	0.347019	0.025695	0.0292393	0.337474	0.135427	0.0106698	0.0633919	0.329932	0.999504	0.0665958	0.285927	2.77936	0.172756	0.0337016	0.157304	0.054964	0.129933	0.141773	0.469045	0.355323	0.377126	0.39965	0.586154	0.0860363	2.12915	0.727166	1.40699	1.39323	7.66614	25.1563	4.29865	14.0751	1.49972	0.166033	0.0985652	0.274701	0.0949797
2019-09-12T03:12:53.403Z	0.0375692	0.0668065	0.0542197	0.769174	0.0459288	0.00822502	0.0239335	0.0487865	0.0372674	0.0394114	0.0510433	0.109601	0.205462	0.347794	0.198587	1.09429	0.623337	0.0891129	0.527226	0.932232	0.595412	0.980824	0.197988	0.166534	0.224407	0.628252	0.312842	0.578159	0.482272	0.0431507	1.60934	3.16955	0.983578	0.0687274	1.02972	0.172626	0.596406	0.321775	0.120858	0.133905	0.0553604	0.107871	0.238039	0.401215	1.2365	0.821276	0.0860618	0.0307579	0.00614701
2019-09-12T03:12:54.300Z	0.0151294	5.83711	0.0133732	0.0151065	0.113553	0.129582	0.185253	0.0834246	0.0774693	0.0531354	0.176817	0.413978	1.02979	0.343876	0.307651	4.45649	3.046	0.484811	1.11005	1.05965	3.7898	6.22263	13.0494	4.69227	2.15472	18.7507	2.63308	2.40983	4.93015	9.66902	23.167	0.741483	0.763546	0.865705	0.253644	0.803406	0.0131175	0.0300526	0.708548	0.156906	0.169174	9.09454	19.3199	1.09137	0.0979332	0.732716	45.5427	0.853281	0.935111
2019-09-12T03:12:54.321Z	0.271123	0.0396634	0.0599287	0.0826776	0.509316	0.528345	0.155416	0.363163	0.174379	0.0167304	0.402066	0.0434052	4.55925	0.065129	5.33963	0.988834	34.494	0.434054	1.09195	0.150976	0.476165	0.281345	0.376469	0.960732	7.30465	0.436628	0.172076	2.59521	0.146377	0.276739	0.102854	0.855914	10.7542	0.494555	0.178379	0.0450316	0.10713	0.107256	0.122048	0.746587	0.174599	4.96863	1.00763	0.605681	0.467539	6.35901	0.606724	0.00832622	0.595528
2019-09-12T03:12:54.341Z	64.3184	0.176804	0.0532629	0.0246259	0.0301174	0.0216277	0.00660501	0.00247534	0.00719236	0.00266637	0.0249354	0.03524	0.0365185	0.0136239	0.0506203	0.125764	0.104832	0.500094	0.176176	0.157884	0.136283	0.222489	0.0399228	0.447628	30.8744	13.9546	0.757265	0.343773	2.25978	0.393501	0.17571	1.11494	1.02692	0.145919	0.0322292	0.245184	0.00657754	0.437854	0.0655345	0.0082898	0.105664	0.263648	0.11142	0.800038	0.0503428	0.0169606	0.0105802	0.00323268	0.0707385
2019-09-12T03:12:54.362Z	0.465957	0.00166335	0.00150126	0.00518416	0.126258	0.111551	0.0567472	0.519314	0.201934	0.285487	0.0480212	0.158692	0.303806	0.267883	0.413402	0.232146	0.327914	0.245809	22.2888	1.43151	0.0581537	0.231854	0.0980342	0.0590438	0.262137	0.337899	2.25825	1.11682	34.4655	15.7003	2.1705	0.761037	0.00821367	0.531406	0.0112224	0.182306	0.0938731	0.0717473	0.0673375	0.0209536	0.152681	0.57897	1.05166	0.26732	0.0559733	0.169502	1.3376	3.16724	0.360979
2019-09-12T03:12:54.382Z	0.276218	1.93468	0.164499	0.30876	0.0690955	0.071112	0.367366	1.13497	0.037236	0.544608	0.0643046	1.9932	0.0808646	0.00901235	0.129823	0.344373	3.70288	0.113437	0.721439	0.489917	0.113597	0.385024	1.26639	0.682992	1.29419	0.105116	0.325907	0.361834	2.70318	3.40312	25.2998	0.030193	0.186773	1.57566	0.494578	0.0672452	2.65029	0.383124	0.0226256	0.637716	0.058318	0.0223561	2.64156	1.45553	0.262349	0.182521	7.04545	3.93538	0.0672143
2019-09-12T03:12:54.403Z	0.0583197	0.979096	0.115624	0.0024056	0.0109021	0.0401211	0.177811	0.093609	0.0220163	0.13607	0.537271	0.551895	226.428	1.21912	1.0942	0.538619	0.0616589	0.0210742	0.818561	0.625206	0.313653	0.524544	0.644688	0.913683	0.980268	0.686725	0.596225	0.937509	0.204465	0.271236	0.0399077	0.406589	1.18096	0.258225	0.0473656	0.201047	0.40262	0.274063	0.527886	0.18801	0.168115	0.981384	1.05676	5.46147	0.389738	1.48799	6.73752	0.0902299	0.00142833
2019-09-12T03:12:55.300Z	4.78164	2.54059	3.1406	0.148676	0.057686	0.0816269	0.236117	0.377775	1.57479	0.0490141	0.41571	1.40289	0.0483083	0.0778685	0.421208	0.651771	7.11045	0.0844637	0.104946	0.326091	2.12288	0.998796	0.680929	0.416554	1.39582	41.9974	0.217122	0.44488	0.371221	0.612467	19.1883	0.989333	0.122632	13.405	115.304	18.16	0.145025	4.22805	0.347391	0.860982	1.31823	0.00728317	0.279715	2.33624	11.7901	0.0146143	0.0338934	0.19118	1.39142
2019-09-12T03:12:55.321Z	17.2312	0.279039	0.108098	0.0328258	0.278313	0.188327	0.701354	0.0474965	0.0601457	1.34539	0.239835	0.384271	0.291188	0.0619297	1.11505	0.198281	0.194684	0.200628	0.0328953	0.211302	0.126744	0.0230097	1.10873	0.200073	0.253858	2.97661	0.0395582	0.0450574	0.754057	0.108261	0.139421	0.46978	0.0989938	2.07282	0.528345	0.231211	0.0762574	0.554253	0.372409	0.343837	0.0924044	0.131954	0.314487	0.142778	0.0346931	0.0554805	0.202512	0.0628772	0.010912
2019-09-12T03:12:55.341Z	0.644621	0.0434353	0.0447545	0.0536379	0.0827153	0.768761	0.716475	0.51493	0.0782008	0.0412516	1.73255	0.0832362	0.289648	0.564178	0.121698	0.341419	5.57001	1.15582	1.33522	0.345102	0.250987	0.156942	0.370192	2.05629	1.86085	0.509736	3.27896	4.53767	1.07373	0.159306	0.015182	0.04801	0.00880676	2.27501	0.235803	0.329469	0.0298569	0.0332518	0.0534218	0.0015953	0.104706	0.407688	0.178437	1.60269	0.584144	1.21897	0.398702	0.0606236	0.0129177
2019-09-12T03:12:55.362Z	0.224309	0.174517	0.0302102	0.0495934	0.0750652	0.191291	0.168457	0.353899	12.2618	1.49876	0.778549	0.450623	0.489076	0.00725304	0.31841	0.92048	0.335797	1.24093	0.331463	0.0921555	1.45092	4.24555	0.0121245	0.19884	0.197237	1.48277	1.04653	0.458874	0.646845	0.137478	0.50346	1.91987	0.219496	0.325963	4.10486	0.229956	0.330426	0.311635	34.5407	0.0616384	0.0437096	0.569928	0.0262349	1.24131	0.598068	0.721982	19.5567	1.23494	1.06549
2019-09-12T03:12:55.382Z	0.253142	0.860636	0.226768	0.15865	0.127048	0.0977384	0.0834327	0.0652078	0.044325	0.0723633	0.101677	0.110139	0.0572133	0.0530297	0.0971208	0.103699	0.0283525	0.563674	0.423979	0.129582	0.12491	0.49724	1.08104	0.262609	0.0979289	0.0579719	0.0519967	0.106879	1.71155	1.25435	1.02658	0.417878	239.218	4.30797	0.83708	0.0688499	0.050009	0.457156	2.02598	0.15851	0.108495	0.0586921	0.084254	0.00679286	0.0388295	0.127449	0.101082	0.0801659	0.0285566
2019-09-12T03:12:55.403Z	0.254087	0.226278	0.146414	0.245772	0.247321	0.288755	0.726517	1.55683	1.29218	0.136991	0.0162782	0.0222787	0.0363898	0.20003	0.324298	1.03232	1.75293	1.18899	1.54974	1.26596	0.331125	0.105329	0.446756	0.607884	0.236479	0.0615844	0.911476	0.158529	5.59922	21.6998	0.029376	0.0108318	1.28969	0.710096	0.110576	0.441715	0.093436	0.10703	0.968108	1.83197	0.0689132	0.0969172	0.104952	0.191017	0.531412	0.00376695	0.110747	0.253049	0.0837673
2019-09-12T03:12:56.300Z	46.5823	0.176604	0.0177818	0.175708	0.229204	0.0514855	0.193488	0.307668	0.388114	0.221015	0.0757213	0.0484236	0.0213695	0.0198446	0.0625755	0.278217	0.492629	0.0886822	0.388365	1.93314	0.631135	0.265934	0.127938	0.14641	0.333333	0.236989	0.372942	0.337305	0.371149	0.614348	1.39999	4.10204	1.53355	0.302493	0.308517	0.118692	0.535309	0.462547	3.03248	2.32296	0.541601	1.42014	2.84134	1.84221	0.659215	0.1316	1.75201	0.697066	0.00380072
2019-09-12T03:12:56.321Z	0.556181	0.739794	0.250493	0.253096	0.404858	1.05615	1.73374	0.530373	0.0142157	0.143424	0.869826	4.44364	0.384859	0.191395	4.09755	1.98956	0.140916	0.0690067	2.3179	1.11968	5.27989	0.182881	0.480427	0.096061	0.761326	0.259879	0.051427	0.0423985	0.379033	0.0304901	0.196013	5.01432	0.232719	0.560127	1.70233	0.0148204	0.526063	0.248404	2.73644	1.93533	0.774639	1.0845	3.12477	0.324664	0.567258	0.0044819	0.0366846	0.281224	3.52447
2019-09-12T03:12:56.341Z	0.484166	7.05028	2.2273	25.0385	0.557625	0.806527	0.490474	0.605511	0.201253	0.506849	0.010264	0.558388	0.0317176	0.70907	0.31711	2.56213	1.12813	1.1601	1.72483	1.91238	0.725292	0.932765	0.0447589	0.562629	0.650068	0.0122521	0.0877228	0.443286	0.0565269	0.566511	1.18164	0.748226	0.280967	10.9689	0.843833	0.0013894	4.47228	0.535985	3.68084	1.03344	0.020392	0.0482837	2.58276	763.242	0.113513	0.00137292	1.00797	0.443357	0.0589885
2019-09-12T03:12:56.362Z	0.262708	0.569171	0.630272	0.61238	0.581622	0.647515	0.625644	3.27122	0.521744	0.178635	4.43236	1.20889	0.380634	0.26988	0.361744	0.364581	0.503995	0.68943	0.512971	0.39935	0.483638	0.105546	0.98083	2.13015	13.2911	0.107245	0.0321321	0.608161	14.6981	0.698191	0.0957909	0.067963	1.59393	0.134772	7.20233	0.151272	0.605271	1.16994	1.22625	1052.48	0.171654	0.0362972	0.00337131	0.013942	0.0141412	5.59556	0.832047	0.0944071	0.723642
2019-09-12T03:12:56.382Z	69093.6	1.35159	0.465937	0.0603617	0.251695	0.361525	0.389951	0.128284	0.0529684	0.464192	1.17067	0.547039	2.24842	0.273737	0.117623	0.0801795	0.0349642	0.960759	0.253052	0.0469334	0.661745	2.40954	0.192616	0.547039	5.01746	0.0815047	0.0299348	0.207572	2.81868	0.325718	0.190056	0.00886796	0.0866906	0.820768	0.213321	0.126697	0.519663	0.0578563	0.13779	0.0174398	1.28379	4.41487	0.532581	0.176875	0.401909	0.486784	0.408318	0.401873	0.259178
2019-09-12T03:12:56.403Z	0.777624	16.1119	4.5942	0.686577	0.189912	0.250935	0.511352	0.899444	11.1069	0.700036	0.0500025	0.510783	3.88976	3.02127	0.907414	0.655846	0.136234	0.311978	0.830536	12.1931	2.79176	2.16345	1.37905	2.64191	1.71992	0.805916	0.325892	0.0271464	0.233164	0.44894	0.134532	0.0848316	0.782906	4.13855	0.219677	0.368735	26.0644	0.975294	0.119388	0.0267758	0.139783	0.180506	0.126662	0.0838844	0.0263654	0.00392079	0.0223332	2.42475	2.8058
2019-09-12T03:12:57.300Z	0.0555105	0.338487	0.786607	0.53911	1.68715	73.2274	1.56629	2.00963	52.0485	0.0934507	0.298654	0.851368	0.299021	0.227898	0.832342	0.95207	1.71882	0.409299	1.31043	1.07871	0.483725	1.46407	0.649095	0.0502006	2.54289	1.47665	0.617427	0.174576	7.08598	3.68093	0.0804561	0.208143	0.69137	3.92744	0.796016	0.831128	4.58027	2.06218	0.553146	0.734094	0.170835	0.631578	0.307761	0.140044	0.741533	0.227845	0.0727907	0.106926	0.397827
2019-09-12T03:12:57.321Z	0.232708	0.372622	0.156158	0.533138	2.65666	0.617253	0.582555	1.55146	0.296329	0.249893	0.122716	0.247634	0.137278	0.203269	0.295343	0.331916	0.442627	0.252175	0.437437	0.930834	1.19383	1.80009	0.255454	1.3105	0.0456604	0.117962	0.28169	0.139973	0.0341792	0.0532862	0.0858061	0.513737	0.185115	0.58933	1.27275	0.0730584	0.125212	0.099273	0.0387696	0.162106	0.248717	0.139941	0.0682891	0.00395197	0.00100068	0.17565	0.445739	2.00825	0.248913
2019-09-12T03:12:57.341Z	0.338455	0.723346	0.351325	0.337927	0.40332	0.527447	0.196304	0.556431	0.26884	1.29104	0.282958	0.295545	0.0503459	0.35464	0.360207	0.518751	1.98909	2.23287	0.53903	2.43566	0.808779	0.397184	0.182509	1.48975	0.593798	0.603991	0.322792	13.7441	0.849571	3.66121	0.446491	0.87663	1.61609	3.42615	0.668865	0.675926	0.265391	0.140425	0.0450121	0.0872283	0.165001	0.014565	0.0025165	0.0159861	0.0208341	1.3366	0.442159	0.142861	1.61601
2019-09-12T03:12:57.362Z	12.5673	1.17243	1.14201	1.93199	14.6815	0.252136	0.0670502	0.0162631	0.0362664	9.10508	0.435708	4.49919	8.56539	0.0300702	9.67842	1.64497	0.0670486	0.737547	3.72429	7.99217	0.88444	0.579575	0.326329	0.704188	0.528123	3.2335	1.60121	0.0968065	0.700488	1.24278	0.0850169	0.218641	0.299906	0.0740444	0.0196063	0.0105654	0.0311157	0.0888858	0.438649	0.609837	0.231913	0.00435791	0.464008	0.275197	0.246255	0.28375	0.0266608	0.0150037	0.168242
2019-09-12T03:12:57.382Z	0.166067	0.113395	0.147638	0.452642	0.105426	0.961886	1.58696	0.406127	0.00136826	0.107747	0.656371	0.869826	0.373128	0.500808	2.78235	0.356043	0.565224	0.391766	0.178444	0.185349	0.274583	0.183171	0.342598	0.315596	0.144823	0.20419	0.00682274	0.146445	0.21053	0.861403	0.631254	1.52808	0.767101	1.24332	1.76275	0.29831	0.730768	0.311058	0.468211	30.4122	1.91965	0.0448796	0.362561	1.83708	0.140122	0.176619	7.05176	0.431268	0.0724776
2019-09-12T03:12:57.403Z	691.318	1.56203	0.451888	0.344634	0.317985	0.601612	0.382096	0.0191385	0.0248461	0.340581	0.312649	0.0858534	0.0948608	0.38897	0.587633	0.133981	0.664941	1.25424	54.244	0.159053	0.519189	0.951108	3.35552	0.83338	1.13957	7.69925	2.11355	0.433117	0.758588	2.03144	0.663596	0.131903	0.352867	0.805179	0.241601	0.0401565	0.371381	3.06217	0.783744	6.98063	0.586631	1.41445	7.97248	0.522387	0.229731	0.17619	0.112282	0.141959	0.00426419
2019-09-12T03:12:58.300Z	0.63569	1.25564	0.101179	0.0986158	9.35434	27.1334	0.0112387	0.542072	0.609807	4.22749	5.53098	0.688359	5.79924	0.658401	0.365998	0.307843	1.84668	0.960135	0.28779	0.444831	1.07687	0.0218673	4.30443	0.674002	0.376699	0.30247	0.56557	0.580937	0.833922	0.179415	0.548315	0.296891	0.738187	1.51213	1.96077	0.266803	0.01288	0.613936	0.714527	0.0117045	0.0244754	0.106177	0.0979191	0.137115	0.105394	0.632171	0.283656	1.07065	1.36978
2019-09-12T03:12:58.321Z	1.80239	0.936352	0.378882	0.486785	0.558027	0.643836	3.10059	0.374323	8.78762	2.01121	0.275115	0.696297	0.632738	0.530434	0.598117	0.266097	0.189204	0.584857	0.479888	1.21092	1.40006	0.790832	0.68451	0.749687	0.909497	1.00225	0.462046	0.989998	0.692418	0.556682	0.61134	0.702798	1.27964	2.90482	0.936332	1.29269	2.05737	1.05287	0.210598	0.182808	0.0844559	6.83245	1.31853	1.49431	0.657	0.0646696	0.242885	0.634638	2.45204
2019-09-12T03:12:58.341Z	0.525735	1.95781	0.179834	0.903581	1.37697	1.9191	1.55905	0.759453	1.08256	4.34546	0.472902	0.0560637	1.43009	1.80945	1.24312	0.52468	0.524186	0.3704	0.267664	0.319679	0.758205	1.31344	1.76141	3.79199	1.65213	0.629823	2.54232	0.502665	5.36862	4.60601	0.23379	0.962238	0.861661	0.629898	0.242683	0.597439	4.14346	4.04228	0.433954	0.0926623	0.13142	0.532652	0.646619	8.7306	0.496277	76.9932	1.69107	0.660555	1.66309
2019-09-12T03:12:58.362Z	831.685	4.90473	1.46111	1.75992	2.86948	0.786041	2.00085	5.64896	6.81524	3.66027	2.19292	0.668601	0.0157524	0.114386	0.149657	38.1143	0.240952	0.316859	0.113827	0.0173548	0.492462	3.80461	3.66794	0.525993	0.262846	0.535233	0.302771	1.13986	0.217381	1.50406	0.199306	0.00073735	0.200481	0.475155	2.48045	2.02465	1.60459	1.82032	0.0917541	0.0621411	0.217462	0.280095	1.04384	3.71397	1.49376	0.199857	0.41823	0.618072	0.246729
2019-09-12T03:12:58.382Z	1.42506	1.9742	2.42023	1.74755	1.70884	2.03244	1.86343	0.279588	0.484175	0.340105	0.0643654	0.0529401	15.4813	30.4022	0.307708	5.52871	2.94223	1.23	1.35082	40.8525	1.40973	1.13783	2.34486	1.36371	1.76412	0.142368	0.29491	1.24797	0.424458	0.0797456	0.721337	0.459291	1.02679	0.0684522	0.999444	0.321147	4.9654	4.8292	4.08036	0.0268189	0.391633	1.9738	6.15344	0.0537939	0.774579	0.412159	1.26592	0.244735	0.123274
2019-09-12T03:12:58.403Z	26.2741	7.0245	2.31342	0.911559	0.578288	0.429196	2.14801	0.723675	1.36226	0.181394	3.55481	0.11921	0.626466	11.9421	3.88606	2.13271	0.525728	0.0943604	9.40179	0.348852	0.956809	3.27167	1.52693	0.851846	0.998743	0.655194	1.18528	14.0525	0.254196	0.137904	34.0521	1.95422	1.21917	0.766877	2.72042	2.52198	0.677686	0.326657	0.509647	1.63098	1.80824	4.11501	0.806029	0.0740783	0.0259554	0.183624	6.46182	1.07365	0.175907
2019-09-12T03:12:59.325Z	6.3066	1.90252	1.04301	0.831376	2.91074	1.01646	0.732755	0.0361758	0.266841	0.241803	0.190844	6.25551	0.88773	1.08463	0.208812	0.160369	0.489044	0.626219	0.644439	0.475388	0.416099	0.549342	0.259874	0.113511	1.33451	3.79973	1.02257	2.74996	0.302203	84.252	0.129298	0.0204852	0.019476	0.0290763	0.0818173	0.299561	0.105422	0.0382301	0.117592	0.112876	0.196752	1.32947	0.376349	0.0500256	0.373133	0.183824	0.0267927	0.0111305	0.2162
2019-09-12T03:12:59.346Z	209.595	9.50011	4.85011	0.967104	1.28677	0.55916	6.27324	15.5482	0.0812332	0.0736754	1.37288	5.46415	0.8926	0.878744	0.355118	0.0963432	0.216567	14.4314	47.9846	0.530699	1.49721	3.42617	1.82824	1.3098	1.20053	1.03063	0.30353	0.393634	0.213921	0.431989	0.202495	0.0199905	0.199844	0.144681	6.41787	0.235894	0.288777	38.2909	4.15501	5.97324	0.0389105	0.155829	0.259731	0.0213144	0.0404718	0.507182	0.186627	0.101867	0.0507303
2019-09-12T03:12:59.366Z	8.25357	3.48119	2.42759	3.46761	17.0018	1.29118	2.24113	40.2129	2.00703	0.631866	0.0513787	0.252509	1.08249	3.26793	0.0197284	1.14043	2.99816	0.627527	2.18503	0.901509	1.74105	4.28057	0.489611	0.538806	0.79561	0.676757	0.533577	0.442939	1.1356	2.32521	0.399083	0.549044	1.1483	0.0302619	17.8822	0.24137	0.0614152	0.0302275	0.167429	1.63236	1.18004	0.0358995	0.0208917	0.00242226	0.586074	0.248609	0.14431	0.120673	0.791581
2019-09-12T03:12:59.387Z	39.9135	30.6514	1.77595	1.58211	2.32756	1.05347	1.25592	2.08452	3.58586	5.89202	8.35928	4.10999	0.159176	0.205876	19.88	2.00671	3.59888	0.768613	7.19769	1.80306	1.51325	3.20883	1.15758	0.483153	27.8277	5.11082	0.20737	1.84358	5.44677	10.2421	0.575317	0.0387717	0.176507	0.128099	0.0569574	0.446551	0.774456	49.2928	1.33265	1.04686	3.36375	4.49616	1.47074	0.32851	0.323614	4.47031	2.11612	1.3044	0.297153
2019-09-12T03:12:59.407Z	2.59326	0.116211	1.07437	1.01253	0.9975	4085.59	7.66514	0.628547	1.28844	13.384	6.86417	3.47145	1.5984	1.70102	1.20756	0.328029	0.391167	0.386496	0.635356	2.18335	2.17577	0.00619051	1.93717	1.15058	0.13218	0.247442	0.904013	0.313807	0.0258125	0.165595	0.542823	0.0135741	0.783493	7.19907	0.00719966	0.267913	0.941194	0.799012	2.07984	16.2956	0.348704	0.33593	0.210331	0.17935	0.479633	5.73444	0.101344	0.0597186	0.407962
2019-09-12T03:12:59.428Z	0.833683	0.977295	1.81908	1.96398	0.345728	1506.46	1.33335	1.05452	1.14304	0.708891	1.08686	8.44215	0.241701	0.185469	0.687502	0.278285	0.31923	0.166148	0.529095	0.70852	1.69489	0.0909276	0.212952	0.661775	2.52936	0.770317	0.288913	0.790074	2.45932	1.40842	1.98805	0.782606	0.476726	0.348186	0.338455	0.275938	139.536	0.913963	0.39911	0.075005	1.24824	0.387708	3.57781	0.676824	0.615821	0.313703	0.0555958	0.0632473	0.0215961
2019-09-12T03:13:00.300Z	209.331	2.84496	3.47864	2.96346	4.71621	93.5289	3.69075	0.0550804	0.0695112	1.98397	11.1318	0.654387	0.517049	0.933894	1.69712	2.57307	3.47296	1.22966	0.574952	0.340165	0.205345	1.83462	2.08906	1.37522	13.1593	4.9769	1.23037	0.739776	0.253394	0.152033	2.52552	5.85152	4.84588	3.08415	0.618541	0.795197	0.786457	0.100911	0.100525	0.749926	8.31007	0.115899	0.00361747	0.0135256	0.732771	0.0522714	0.0302185	31.5575	0.394519
2019-09-12T03:13:00.321Z	6.01047	9.52843	3.18038	2.29112	4.35127	4.9118	19.757	12.0861	0.512564	7.34825	16.7196	10.419	2.19824	0.311637	0.348538	0.32441	0.527464	2.8854	4.37089	11.5529	0.0485961	0.0786847	0.624378	0.0881163	0.0242769	0.143324	0.142227	1.8614	0.0067441	0.071862	0.0931296	0.0417873	0.38134	0.407432	2.25828	0.52987	0.084936	0.997689	0.479849	1.67364	0.969495	0.093631	2.01371	0.267401	0.189283	0.363768	1.04515	0.0708847	0.64283
2019-09-12T03:13:00.341Z	26.278	3.86204	3.34088	1.13506	0.263472	2.40497	0.491776	0.896197	3.05095	1.33448	8.58653	0.0867964	1.57551	2.85604	0.799882	0.512999	1.34804	10.9083	8.4781	5.28499	6.5832	2.32649	0.209361	0.363999	13.8107	0.183572	0.112071	0.0266198	0.254929	0.527533	0.0785169	0.0908596	0.0482683	0.492266	0.000999631	0.0204192	0.46197	12.1897	4.87666	2.1572	0.30621	0.0128599	1.9094	0.446292	0.0547034	0.942795	0.600342	0.251105	0.078151
2019-09-12T03:13:00.362Z	197.544	16.0621	6.17078	7.26646	0.467924	0.518588	0.375687	1.1313	2.24928	1.47917	2.25527	0.995532	0.283676	0.705982	0.483036	1.01341	0.0440296	0.338923	0.670184	2.59555	1.44187	23.9068	3.89499	1.04763	1.107	2.04515	6.51294	1.49126	0.396396	0.459312	200.442	0.344312	1.09414	0.64313	0.973091	0.18845	0.0394104	0.305689	0.501853	0.152212	0.288048	2.98492	0.656136	11.7132	0.403596	0.041831	5.66723	0.034502	0.328486
2019-09-12T03:13:00.382Z	0.0131906	1.99281	1.84286	2.36369	4.50579	4.83535	1.04906	0.261071	0.389976	0.399347	1.4157	0.0651745	0.326909	2.62836	0.0191802	0.0193036	11.7241	0.259775	0.245711	0.131707	0.425319	0.139354	0.229558	0.302813	0.00728034	2.20148	6.65782	11.9654	6.77126	2.22713	4.20624	6.66037	5.69528	0.20544	0.233228	0.221088	0.0875116	0.135075	0.0722351	1.96399	13.2142	1.53909	0.293584	0.28016	0.0921599	2.15691	0.200957	0.0194713	0.270537
2019-09-12T03:13:00.403Z	0.019736	1.75054	1.54384	1.05741	0.273278	6.41366	1.42707	0.0925839	0.192633	4.58375	1.37709	0.00516252	0.198074	0.0816275	3.46317	0.233018	0.323583	0.601747	0.141061	0.112064	0.296956	0.0413395	0.32402	0.364963	0.738852	0.0814724	0.0208784	0.213341	0.0539151	1.60796	3.97413	4.04826	3.60258	0.265638	1.14949	0.105434	0.0483404	1.24825	1.08571	0.0243294	0.331405	8.82299	0.470673	0.276837	0.291026	3.26593	0.0955111	0.519915	0.946125
2019-09-12T03:13:01.300Z	0.00686765	0.732545	1.04928	2.60312	2.73429	1.94909	0.989581	0.990344	1.92887	6.1621	1.74818	0.911805	0.382295	0.241461	8.47632	3.8087	1.94978	0.308354	0.0961377	1.22071	0.402279	0.00305703	0.126344	0.196748	2.59274	1.56693	0.437072	0.331711	0.399628	0.491558	0.263545	0.439096	0.364083	1.38881	10.3436	0.350774	0.172134	0.104564	0.412592	2.09415	0.595026	2.24198	0.298219	0.40902	0.00276724	0.135641	0.369402	0.107141	0.153581
2019-09-12T03:13:01.321Z	7.75976	2.11249	0.954584	0.439232	2.12007	3.60856	2.28882	0.755236	0.30845	0.516235	0.49814	0.557756	0.228205	0.202562	0.177404	0.0208008	0.0327838	0.173316	2.3014	3.74548	7.56698	0.192495	0.0385627	0.0906236	0.104244	0.264566	0.249657	0.0374754	0.5931	2.29456	0.530728	0.426163	0.0926192	0.00592399	1.66542	0.560451	0.0562736	0.226895	0.490364	0.538228	0.136777	0.211607	0.13449	0.0466094	0.140015	0.114926	0.0406991	0.246713	0.284027
2019-09-12T03:13:01.341Z	0.000609424	3.97312	2.37741	0.61075	4.66542	9.45285	0.956617	0.85204	4.9966	11.3697	18.7106	1.85301	0.445507	6.22383	0.242231	1.27314	3.16825	0.229463	0.0464225	0.16895	0.365286	0.631772	0.688114	2.26012	12.1431	4.20827	0.27964	0.169697	0.267765	0.55082	0.325466	0.036853	0.0364879	0.113721	0.225256	0.278734	0.40027	0.226177	0.0265621	0.00740605	0.129976	0.365043	0.166672	0.361318	0.132856	0.0375741	0.117198	0.320707	0.236648
2019-09-12T03:13:01.362Z	1.12892	0.6619	0.468679	1.43056	2.03784	0.277347	14.8118	5.40308	2.33315	0.854918	0.776669	0.312379	0.835923	3.45159	0.645761	0.55027	0.787569	0.274669	0.00474364	0.0116465	0.120756	4.95213	7.52981	5.46021	1.5917	0.0150536	0.00640426	0.0297404	0.450989	0.194396	2.37651	0.107918	0.057089	1.03327	0.535637	0.044429	0.0325828	0.0268869	0.111728	1.33858	31.1807	1.23618	0.0338386	0.0761919	9.50481	0.148614	0.305021	0.913502	0.295746
2019-09-12T03:13:01.382Z	12.1896	1.33995	1.65205	3.1184	6.87584	9.28076	2.58235	2.70553	1.15664	0.276317	0.0974145	0.752931	0.614901	4.06582	0.0756634	0.0404109	2.31502	2.45201	1.64931	0.0713349	0.116343	0.0602846	0.00503931	0.0605566	0.768689	0.249994	0.164148	1.89285	13.6361	2.37315	0.879891	1.41601	4.76676	0.845576	0.692279	2.71835	2.91248	8.94123	2.91819	1.22627	1.92595	1.82941	0.332266	0.264879	0.264262	0.091334	1.08862	1.79586	3.37023
2019-09-12T03:13:01.403Z	0.183654	2.53073	2.05678	1.3059	0.587083	0.65839	0.113012	0.722989	0.685001	2.49822	0.176676	0.152461	0.00476619	0.751855	2.41641	0.237918	0.234732	0.123314	0.16739	0.130713	0.394372	1.14324	1.33366	36.2268	7.978	15.5334	1.57921	1.5289	0.558411	1.02261	0.936419	8.42448	1.2486	0.257172	0.654987	0.118305	0.107897	0.0848009	0.0272811	0.1314	2.61614	3.24384	3.41432	0.242685	0.523301	0.226449	2.56844	0.110841	0.929961
2019-09-12T03:13:02.300Z	0.931484	1.16361	0.836575	0.897328	0.982973	2.26596	7.58791	2.82836	0.866927	0.0171689	0.777174	3.9951	0.679154	0.00298369	2.40249	3.19499	0.390036	0.0239391	0.312756	0.697466	0.512214	0.0803713	0.0687104	0.0473639	0.0280644	0.16685	0.0217707	0.000611406	0.0109519	0.0803184	7.11458	1.46998	0.412669	0.137651	1.31078	1.08144	0.856544	2.29021	1.66731	2.30209	1.88909	0.218462	0.177672	4.09232	0.651602	0.0118439	0.031661	2.72919	0.345288
2019-09-12T03:13:02.321Z	5.83473	1.29218	0.483066	0.957454	0.983977	1.45235	1.96177	9.82257	5.50463	0.54673	0.599303	0.464022	0.0516019	0.0167749	1.48216	51.895	0.768259	0.674312	0.0737498	50.7086	11.9238	115.657	0.094456	6.10289	0.535706	0.032889	1.04231	0.877203	4.14595	2.89684	1.57666	5.87262	5.19214	0.396401	36.2819	0.0692805	0.0121443	0.0502001	0.180598	0.0969655	0.18726	0.320058	0.27581	0.239217	0.153745	0.656811	4.57552	0.374144	0.105361
2019-09-12T03:13:02.341Z	0.37884	0.328147	0.761888	1.01265	0.996113	0.733209	0.505269	0.172684	1.01198	1.3166	0.534014	0.324904	6.35955	0.107229	0.164669	0.0797288	0.0404608	0.371636	0.0336992	0.230463	0.163629	0.0639211	0.0924837	0.0405614	0.505403	0.883555	0.767447	0.926489	1.36745	0.454972	0.536091	0.395123	0.119846	0.0655982	0.0201878	0.0231507	0.00074572	0.00917801	0.0500679	0.0114098	0.975962	0.417937	0.288806	0.122073	0.17331	0.473332	0.0764834	2.27227	0.123472
2019-09-12T03:13:02.362Z	5.79591e-05	3.54917	140.891	0.984454	0.794128	1.59176	2.36799	0.399725	0.0632503	0.0250764	0.650837	1.20141	0.986831	1.29309	0.11604	0.0669922	0.0521711	0.204768	0.173081	0.154614	0.1853	0.146018	0.527678	2.82447	0.931947	0.157699	0.233516	0.100502	0.034042	0.0567876	0.432571	2.2777	0.270566	0.0840532	0.00823361	0.0314088	0.0875532	1.02737	0.279416	0.00937397	0.0905322	0.323522	0.0676613	0.00156182	0.0352569	22.271	0.255651	0.302251	1.65923
2019-09-12T03:13:02.382Z	168.734	2.2607	35.3347	1.42502	1.75442	0.381763	0.814605	0.600127	1.02536	1.29712	11.1219	2.69471	7.07511	1.84506	2.00478	0.117983	0.574134	0.189895	0.0705757	0.00242966	0.997963	0.0068345	0.122638	0.704539	2.71738	0.938342	0.271116	0.101537	0.00294972	0.119655	1.07708	0.104801	0.0234329	0.261679	0.83378	3.70243	1.90831	0.267883	0.261527	0.0103406	0.18289	0.408608	0.638556	0.223677	0.0169054	0.0632992	0.0654059	56.9323	0.420838
2019-09-12T03:13:02.403Z	85.8934	2.24138	1.93443	2.21256	1.55604	0.814526	0.614012	0.750237	1.20745	99.4701	0.312533	1.49873	0.205719	0.328006	0.891605	1.11802	0.920728	0.000198985	0.133993	0.0476003	0.00774303	4.01839	0.481777	0.0161452	0.00634879	0.250122	0.18762	0.365151	0.456552	0.121233	0.114285	0.209203	0.268507	0.222441	0.0455143	0.329192	0.127704	0.366658	0.189139	0.251231	1.07865	1.46515	1.18795	0.106102	0.654236	9.30914	3.45154	27.8505	1.01795
2019-09-12T03:13:03.300Z	0.169877	0.678208	7.4373	0.205858	0.438262	0.216378	0.634428	0.466094	0.432121	0.373433	0.110763	0.70881	0.241541	0.835979	0.284255	0.373699	0.170532	0.486459	0.637024	0.33436	0.120515	1.02463	0.101358	0.0429461	0.186984	0.786909	0.0995792	0.206254	0.752378	0.331939	0.380807	2.35501	2.25639	0.286986	0.0397533	0.239694	0.14521	0.432873	0.530171	0.918242	6.95434	0.160603	0.095168	1.13548	0.914182	0.543329	0.0610118	0.0027136	0.165771
2019-09-12T03:13:03.321Z	1.92329	2.41845	6.08812	0.536543	1.27681	0.770845	13.7889	1.38968	1.88224	2.00489	4.72099	1.3136	0.584758	0.897068	0.124417	0.787854	1.97914	4.87728	0.314138	0.467234	1.34939	0.0788488	0.208526	0.287584	0.371221	1.08766	0.000477285	0.163286	4.87114	10.9083	0.360935	0.220869	0.00781012	0.000195166	0.104142	0.0382344	0.0774891	0.0452033	0.0812957	1.31773	0.231269	0.523069	0.465197	0.90858	0.620089	0.192939	0.0495316	0.100625	0.206399
2019-09-12T03:13:03.341Z	13.0471	1.69507	1.84429	1.92589	2.04054	2.32834	2.88316	1.27228	0.177101	0.287385	0.203289	0.0987755	0.134709	0.00552616	0.0424739	0.000555429	0.020808	0.0918118	0.862372	1.39113	0.113244	0.245638	0.196754	0.0878793	0.0169679	0.0129897	0.508471	0.300039	0.639985	4.23598	0.853583	0.269434	0.03248	0.318841	0.196353	0.356272	1.23024	4.02902	0.433095	0.156625	0.725783	0.342142	0.270356	0.289233	0.405478	0.53025	0.0262357	0.137172	17.5124
2019-09-12T03:13:03.362Z	0.184606	1.3223	2.66101	3.79697	2.43711	173.551	1.60677	21.976	0.0283202	3.04805	0.146193	0.430978	1.67762	1.21832	2.04162	0.0831869	4.7803	2.87748	0.00697217	0.168934	1.3839	1.75019	1.19811	0.159121	0.157289	0.132341	0.14815	0.0690683	36.8424	0.099578	0.619843	0.16896	0.314416	0.0861488	0.0798802	0.832275	4.63717	0.596497	0.0961123	0.425376	5.08214	1.92973	0.0945637	0.0161934	0.182962	0.00362265	0.465627	0.277409	0.0734319
2019-09-12T03:13:03.382Z	0.206668	3.18873	3.97207	1.76808	0.568233	4.39756	0.373618	0.193926	0.0277558	0.15474	0.143247	22.0811	0.136044	3.50338	1.16348	1.64853	1.71692	0.457275	0.494072	0.558107	0.112306	0.155854	1.42477	1.82567	0.785924	0.000302433	0.0334024	0.131444	0.0538735	0.361437	0.274764	0.693767	3.01996	0.467084	0.618696	0.497501	0.204384	0.60174	1.77273	0.280211	0.210497	0.229157	0.753926	0.241672	0.0350798	0.3152	1.00228	29.7692	0.0651012
2019-09-12T03:13:03.403Z	0.99935	0.657403	0.874143	0.794144	0.369766	0.797072	8.21628	60.382	22.5211	1.74082	0.377317	0.332919	0.495354	0.839845	0.282711	0.0722004	0.196614	1.38304	1.26645	0.528096	0.22056	0.757451	7.24376e-06	0.0241129	0.00870805	0.0316389	0.00174347	0.116869	0.128092	0.0613715	0.127929	0.0787878	0.0790526	0.207046	0.301831	0.421287	1.64502	3.36472	0.183888	0.0679136	0.00988986	0.348914	1.78291	0.991044	0.336237	1.49927	22.4997	1.71363	0.015832
2019-09-12T03:13:04.300Z	1.08961	2.96483	1.62656	0.231044	0.142617	0.274823	2.67567	0.523976	4.44503	0.0226615	0.136242	0.119949	0.0453017	0.045177	0.0974794	15.7691	0.470311	0.140806	0.309404	0.0394238	5.23475	0.461682	0.234087	0.00882759	0.26833	0.474903	0.0312261	0.184225	1.34384	0.493351	0.0731934	0.860538	0.22445	0.0922956	0.0775073	0.320475	0.207195	0.205217	0.11208	0.14529	0.25822	0.0528849	0.0179682	0.00215577	0.01132	0.0532039	0.113322	0.0895737	0.100179
2019-09-12T03:13:04.321Z	14.6504	16.9647	1.47567	3.40469	2.88428	1.81518	210.011	1.15298	0.0261502	0.214619	0.261823	0.583848	2.41212	0.395653	0.040792	0.252951	0.12661	0.315923	0.106184	0.216868	0.0335063	0.100206	0.241778	0.225155	0.169688	0.0299796	0.112557	0.0395402	0.0713118	0.0501292	0.761213	0.461625	2.19811	0.0899805	0.00815457	0.0365049	0.0779064	0.228565	0.0548253	0.2992	0.0499452	0.0262028	0.0627233	0.406958	0.0982876	0.0849125	0.623855	0.324509	0.0838272
2019-09-12T03:13:04.341Z	3.59949	3.13459	5.02485	3.58502	1.29639	6.2353	2.31276	0.608912	3.8842	1.13684	7.26928	0.386102	0.498875	0.156362	0.40826	11.1001	1.5775	0.44877	0.167811	0.242754	0.271724	0.328518	0.304773	0.245417	0.416337	2.51843	0.356846	0.105364	0.0543138	0.275238	0.0868139	0.344572	0.692291	0.359906	0.0225843	0.0954308	0.248363	0.181067	0.391695	0.346257	0.11473	0.102476	0.000185006	1.54219	0.0557382	0.026223	0.0714909	0.046074	17.1811
2019-09-12T03:13:04.362Z	6.60398	7.72084	15.3176	1.96366	1.22523	3.10564	15.511	1.05163	0.127706	0.131854	0.0241941	0.175877	3.31273	0.715341	0.39638	0.138272	0.0380429	0.673628	4.81002	1.40502	0.180925	0.0165683	0.0406664	0.201723	0.272125	0.862389	0.76668	0.00811257	0.23624	0.614558	0.0909563	0.102486	0.197259	0.0977041	0.233362	0.549531	0.896989	63.6051	6.64532	0.51108	0.224639	0.0369222	0.0654287	0.358817	0.0696274	0.195383	0.000863719	0.0469771	0.242268
2019-09-12T03:13:04.382Z	0.946652	3.21128	2.39978	1.49384	3.66191	0.3433	1.56376	0.0464568	0.115199	0.0431458	1.63515	0.203809	1.11663	2.25847	2.25014	1.02223	0.255083	0.523232	1.02996	0.875493	0.420893	0.227473	3.88048	0.357715	0.209324	0.0457342	0.681968	2.83738	1.99356	7.74086	0.102939	5.51451	0.0211621	0.0106055	0.0248024	0.185423	0.28088	0.487589	0.0279481	0.183243	0.23683	0.129661	2.35942	2.62372	1.00737	0.0424417	0.0527895	0.0608385	0.109094
2019-09-12T03:13:04.403Z	3.24923	2.86641	1.79864	1.00558	1.24911	3.19712	14.9024	1.3682	1.61252	0.758295	15.0618	0.376407	0.836526	0.225046	0.325345	3.22493	0.177667	0.10545	0.175409	0.0624818	0.0255546	0.0790398	0.805258	0.260219	0.534507	0.567411	0.478185	0.0368847	0.165747	2.35509	0.125648	0.321399	10.009	0.363451	0.218162	1.50453	0.547111	0.393511	0.0945493	0.0825287	0.170509	0.671985	0.756983	0.2489	0.223951	0.0494802	0.0850809	0.118548	0.212239
2019-09-12T03:13:05.300Z	0.0105031	1.14398	3.377	1.56867	0.593308	0.347665	0.0322146	0.43351	0.447898	8.89769	4.54462	238.986	0.606967	1.40718	0.0724902	7.64793	8.5662	0.2368	0.187472	0.120391	0.0996075	0.139785	1.61706	0.355525	0.161977	0.0150166	0.150372	0.366874	0.436985	0.28863	0.0435571	0.115338	0.990304	0.419594	0.747752	0.100073	1.12539	0.291692	0.235961	0.349593	0.0733825	0.21996	0.736466	0.685183	0.287103	0.228774	0.0594793	0.00125787	0.142477
2019-09-12T03:13:05.321Z	0.0383054	2.82658	0.161249	0.456067	0.289974	2.59099	3.15038	1.60705	0.886282	1.1571	3.53906	17.4778	3.0229	6.20338	0.580298	0.565821	0.704648	1.39129	0.0603069	0.281081	0.670707	2.61545	6.59362	2.90666	4.58366	0.179503	1.08159	3.94486	0.862867	0.307548	4.42383	0.925651	0.0174317	0.0505049	0.0568638	0.288998	1.20767	0.832874	0.245207	0.00554287	0.0417611	0.0464825	0.354421	0.0995315	0.0117055	0.0282166	1.47488	0.394505	0.541026
2019-09-12T03:13:05.341Z	393.901	4.85241	0.803602	1.49143	0.864447	0.480775	2.36905	0.978515	0.349479	0.45571	0.814422	0.899672	1.21455	0.930695	1.42654	42.2733	0.845361	28.8658	3.87424	2.32421	0.978726	0.203535	0.82773	0.678841	0.105988	0.0433553	0.0763512	0.00119616	0.0216805	0.519795	0.122851	0.068637	0.154129	0.0156009	0.603704	0.483468	0.137332	0.0157445	0.0542378	0.030914	0.152131	0.0390135	0.444664	0.356342	22.8232	0.606151	0.0591818	0.00425539	0.0669727
2019-09-12T03:13:05.362Z	2.77454	19.1484	7.79737	2.19998	15.9094	3.78689	3.89285	0.201009	1.64516	0.147305	0.385291	7.10521	0.176477	0.00933027	1.06405	2.76986	0.669001	0.204195	0.0638409	2.42149	27.1656	51.6723	1.7944	0.244487	0.0314608	0.77694	0.150642	0.121579	0.0212223	0.231644	0.240393	0.737075	0.0880864	0.00721967	0.0299269	0.0169626	0.0759785	0.567182	0.0194782	0.0157644	0.00207982	0.17852	0.0066758	0.061909	0.0887272	0.494011	0.147886	0.0195951	1.45998
2019-09-12T03:13:05.382Z	10.2368	4.60395	4.51544	0.174414	0.963528	1.41686	23.3287	0.366882	0.0230919	0.542519	0.814498	0.930873	0.0114956	0.0146683	0.263796	0.689145	0.260583	0.173418	3.922	0.463022	0.0289767	0.094268	0.526453	0.64694	4.0706	0.80709	0.00601777	4.56965	95.8275	2.81292	0.741045	0.448688	0.338134	0.300352	0.0156911	0.502531	0.693408	0.0804335	0.245328	1.68049	0.051615	0.0544313	0.362898	0.558059	0.729697	0.00921488	0.0591946	0.0940612	0.154991
2019-09-12T03:13:05.403Z	34.2125	12.69	5.46405	61.5803	42.7921	1.19104	0.728368	0.721314	0.918233	1.019	2.32982	5.32382	1.27858	1.12815	82.4715	1.17073	0.0269685	2.83191	0.603471	0.110398	2.74361	5.67822	0.573023	0.313319	1.08595	10.0709	0.331434	0.000310698	0.0672112	0.0395292	0.0377841	1.28622	0.888605	0.783289	0.152557	0.0899827	0.0487872	0.786714	0.670024	0.326775	0.329081	0.0679008	0.178974	3.37197	0.83343	0.0717608	0.101971	0.0800816	0.393211
2019-09-12T03:13:06.300Z	0.0198779	2.33638	0.678454	0.126091	0.522652	3.51203	1.80545	0.503809	0.0625529	0.988679	1.678	0.0610896	0.756093	4.16145	32.7301	0.496853	0.876409	2.11405	0.46028	0.614123	1.59584	0.833044	0.342767	3.33032	2.86294	0.875809	0.125099	0.14999	0.937234	2.55488	28.2933	6.56889	1.1415	8.35483	7.90926	1.98908	16.821	26.1269	2.58616	1.39443	3.07683	2.73934	1.08705	0.72158	8.98727	0.851842	0.0703648	0.383749	0.0337662
2019-09-12T03:13:06.321Z	2.15063	3.05836	2.9292	3.80679	3.40979	1.70795	8.5215	10.5479	8.69423	1.32446	0.193719	0.0496535	0.379685	6.23984	3.63031	46.7703	1.75408	2.98407	9.02958	0.0630164	0.194591	0.246821	0.614961	0.0310476	0.318034	0.94712	1.89006	0.371671	0.102851	0.904871	0.354581	0.0739825	0.103942	1.17414	0.273466	0.0499863	0.177649	0.146616	0.190002	0.583694	0.327423	0.515258	16.283	0.662927	0.0484843	0.0204421	0.133187	2.14336	3.5913
2019-09-12T03:13:06.341Z	7.56341	3.67511	5.61493	24.3406	3.129	1.05624	2.1095	1.23242	1.98234	3.4736	1.814	0.259659	0.265501	0.240977	0.631302	0.275064	0.217459	1.39462	0.182538	7.28836	1.62442	10.46	0.14485	0.668645	2.46231	9.38367	0.883053	0.520391	0.899366	2.37385	1.88401	30.3952	4.00702	0.0117667	0.692017	0.38464	0.404098	0.0624801	0.387299	0.119141	7.46516	3.53228	0.0126295	3.22322	0.823727	0.783575	0.0330584	0.127551	3.81062
2019-09-12T03:13:06.362Z	15.366	5.3007	13.7404	4.14727	0.128606	1.0776	7.42327	8.88411	5.19125	1.07323	1.60265	2.62742	4.30655	10.7771	25.3764	0.141559	2.25887	18.5301	8.84816	0.256072	0.0293753	0.0369736	0.371665	0.154965	0.951116	0.0708032	0.210615	0.14285	0.273146	0.509039	0.546271	0.409486	0.611887	2.24245	2.3938	0.331078	0.614453	1.17885	18.7006	0.234124	0.0565273	0.44343	6.6112	14.4665	187.569	24.7069	3.20688	0.0655763	0.114516
2019-09-12T03:13:06.382Z	62.4447	17.7714	8.30167	4.47906	13.7606	1.07454	0.530507	1.51866	58.6209	12.8367	8.42925	1.12323	2.22862	0.243947	6.12474	0.559841	0.883117	1.76145	0.570439	1.14261	0.253265	0.860043	0.265957	0.00954059	0.700613	35.6184	1.49361	0.502594	0.456406	0.627431	15.0869	1.15931	0.114597	0.132158	0.626721	0.554523	0.109386	0.0147159	0.163766	0.403133	1.66594	0.253686	0.0821037	0.6469	0.346101	0.19493	0.225638	0.83746	0.0763152
2019-09-12T03:13:06.403Z	0.685728	1.47248	2.2564	1.55882	0.368465	0.0379981	0.12282	1.07536	1.41086	7.68957	1.28607	0.728559	0.00652768	0.0486383	4.30104	0.354544	0.135558	0.0693209	1.64556	1.54249	0.275952	0.488488	2.69021	5.35525	5.04184	4.16436	0.177864	1.25162	0.531879	0.0980586	0.0258381	0.00887998	0.0611419	1.17637	176.544	0.200611	0.139635	0.0495649	0.020085	0.514614	1.93054	19.6393	0.845477	0.072776	0.0367505	0.158862	0.252736	7.93058	0.205281
2019-09-12T03:13:07.300Z	0.0615377	0.0304418	4.16111	6.62236	10.1476	101.342	2.54355	0.924324	5.28475	12.4923	6.31283	0.663148	1.00277	2.42006	1.51675	0.657506	0.311433	0.324776	1.10856	42.7718	0.825321	0.219945	0.231902	0.765667	0.564502	0.315171	0.973063	0.248672	0.00770705	0.0370361	0.20719	0.127168	0.242842	0.239068	0.331581	0.102659	0.0513383	0.159399	0.782787	0.822511	0.161322	0.0771996	0.0670531	0.0249201	0.145647	0.166993	0.0450817	0.0278733	0.200968
2019-09-12T03:13:07.321Z	1332.82	0.473008	0.794514	3.62821	23.0192	69.0626	8.51295	1.92728	0.602893	1.7214	0.98924	10.7549	6.44052	18.0315	2.14806	1.78708	0.0733109	2.0988	4.44562	1.15853	1.82716	4.6714	1.14585	0.00316943	0.478295	0.0652678	0.0746805	0.262914	1.20675	0.194753	0.156872	0.38966	0.294468	0.112057	0.283262	0.0490477	0.00864761	0.524021	7.56082	7.69528	1.25255	0.0597035	0.0284335	0.0974526	3.50497	17.1328	0.093848	0.0685937	0.00114779
2019-09-12T03:13:07.341Z	474.071	20.4813	5.29702	3.11516	0.753166	2.25861	0.386199	0.0475193	1.68551	13.5788	10.7051	0.482629	2.51487	0.330171	0.00234504	0.143192	2.30166	0.319759	0.299703	0.00096122	0.607148	0.723029	1.4042	0.763913	0.0116744	0.0201469	0.298854	0.800007	0.357659	0.959649	1.97979	1.15865	0.44018	0.291336	0.196296	0.0894184	0.326037	2.37077	0.966249	0.215765	0.0960963	1.69167	0.965542	0.312616	0.0556722	0.483797	0.129556	0.112971	0.0783367
2019-09-12T03:13:07.362Z	5.09794	62.5863	4.05531	7.62854	0.280673	1.9387	0.0754283	6.58988	2.52005	19.8999	0.0486576	0.0409793	0.299893	0.505589	0.125361	0.00330298	1.68404	1.07648	1.1821	0.435351	0.014737	4.23263	1.81953	0.0183212	0.0777589	0.154752	0.0300567	0.277846	2.87214	0.0856451	0.0427147	0.0298997	0.00316286	0.00493954	0.0286267	0.0739089	0.0445718	0.0361433	1.19543	0.217417	0.180992	0.175043	0.0686239	0.113157	0.175696	0.383235	0.0683052	0.100956	0.701979
2019-09-12T03:13:07.382Z	7.78921	2.73582	1.04359	0.199407	0.920486	0.428875	0.162627	0.274549	0.0636032	1.24388	0.0647738	0.0122487	0.396093	0.483464	0.215159	0.210376	19.1821	0.531425	1.52966	1.22733	0.186208	0.00819841	0.119813	0.807975	0.505745	0.0474137	0.0217652	0.00746711	0.138491	0.329945	0.0976622	0.316043	3.23642	1.02246	0.266827	0.152015	0.0945826	0.0734991	0.0801182	0.377425	0.241815	0.0645394	0.170484	2.45568	2.5448	0.00834512	0.060097	0.186228	0.049238
2019-09-12T03:13:07.403Z	0.807038	0.246047	0.238786	10.1834	0.049369	3.68007	0.15889	0.0271976	0.068658	0.0712799	0.180405	0.676894	2.42829	0.121011	0.179483	2.35987	1.26731	0.0582911	3.14695	1.56002	0.410299	0.648543	622.4	0.262414	0.0844159	0.115973	0.287896	0.122252	0.123693	0.0387685	0.1321	0.297019	0.381094	0.15558	0.358497	0.208739	0.340888	0.364754	0.191968	0.0727599	0.0357375	0.109499	0.139519	2.50108	0.286855	0.191224	0.0453582	0.194868	0.0267029
2019-09-12T03:13:08.325Z	2.12595	0.385698	1.92694	12.6378	3.67207	1.30415	0.544167	0.699724	2.6136	4.15977	0.746042	0.0840987	1.86808	0.608559	3.63092	3.07139	0.194108	0.0964296	2.34597	1.79945	0.769577	0.224439	1.9742	0.913909	0.0386775	0.0478013	1.13898	0.405152	0.0819625	0.0819412	0.199025	0.06305	0.206446	0.160653	0.29273	0.983851	0.228754	0.299462	0.00681192	0.114597	1.08649	4.58281	3.45717	0.391923	0.0750647	0.0361564	0.0198511	0.248141	0.00342457
2019-09-12T03:13:08.346Z	0.321188	0.270538	0.578544	0.273886	2.74895	3.21502	10.1491	0.908892	9.90293	1.23018	0.14152	0.0345533	0.01602	0.0109545	2.91151	3.7552	1.16957	24.8417	13.0592	1.12058	0.211527	0.264426	0.0922349	0.0310492	0.107068	0.128684	0.0937196	0.961521	0.35462	0.184588	0.235865	0.0131919	0.0119069	0.0765518	0.0163153	0.153548	0.141884	0.0477879	0.0184924	0.0298067	0.0316252	0.0168717	0.000535123	0.0301937	0.436352	0.580801	0.184485	4.59667	0.766451
2019-09-12T03:13:08.366Z	0.00105842	2.02197	2.48842	0.578823	3.33512	2.44164	0.119473	0.0610227	0.164169	0.03213	0.021514	0.0535718	0.20829	0.537768	15.2909	0.168236	0.112685	0.620004	0.287541	0.0674647	0.000297379	0.290846	0.0740719	0.0845957	0.00900175	0.292551	0.607323	0.19903	0.229711	0.306692	2.03501	0.0222637	0.0841278	0.0439119	0.78198	2.38944	0.821436	0.355852	0.0912487	0.0346954	0.0285988	0.0517403	0.037804	0.805842	0.106167	0.0917979	0.384341	0.159739	0.0737772
2019-09-12T03:13:08.387Z	1.43174	0.610138	0.151883	0.0254356	0.454567	2.86496	0.00206962	0.285819	1.25837	0.496227	0.360402	0.0351683	0.0412199	0.0860182	1.54404	1.20639	1.23443	1.95484	0.185481	1.39676	2.26414	1.23401	4.29957	0.264534	9.41254	0.121472	0.118643	0.178196	0.179278	0.228648	0.529738	0.0280685	0.08996	0.168284	0.0766966	0.0731873	0.173738	0.0472405	0.0892514	1.34449	4.25309	0.0442184	0.00516904	0.138299	0.102599	0.00576717	0.0918176	0.125738	0.353041
2019-09-12T03:13:08.407Z	2.96551	17.6373	31.6432	10.8292	16.3153	4.73459	1.5232	0.565027	0.566217	0.792046	0.518555	2.17129	1.62062	0.244189	5.15346	5.26162	4.41251	13.3705	1.69025	0.257642	0.103919	11.8264	3.02114	0.0349689	0.486404	0.726481	1.23004	2.36643	0.536058	0.275443	0.961702	0.160923	0.00157266	0.0161131	0.485089	0.0593684	0.0293061	0.105944	0.00736175	0.141869	6.99289	0.0789029	0.278685	0.0914666	0.028156	1.95538	0.487023	0.645947	0.104178
2019-09-12T03:13:08.428Z	47.3235	57.7154	802.331	7.01723	0.290547	0.175611	0.197978	5.85065	1.40417	0.346075	1.89787	0.146615	0.00399971	0.0396171	0.0782378	0.003348	0.0527465	0.129348	0.216644	7.97842	0.901228	1.2867	0.12345	0.156228	0.0678513	0.717676	0.77909	0.387401	0.256636	0.42905	0.718099	0.313808	0.0540428	0.198431	0.0694506	0.0422951	0.13452	2.28079	0.328997	9.62662	1.85529	0.00215945	0.0265375	0.558343	0.373158	0.890192	0.0889451	0.605573	0.017148
2019-09-12T03:13:09.300Z	28.1801	1.13495	20.9924	1.43298	0.432425	0.107508	0.756821	0.142688	0.0008367	1.2225	0.12137	0.0581039	0.69094	0.449672	0.984194	0.580161	0.35642	0.180126	1.37791	0.0671194	0.169553	110.93	7.11241	25.2494	0.213175	0.0712994	0.0611252	0.0004215	0.138404	1.25987	4.49027	0.437646	0.888807	11.6531	1.17008	0.147163	0.00828649	0.14884	0.616394	2.86886	1.45	38.6474	2.39024	0.524888	0.46823	0.381247	0.4704	0.178284	0.00960952
2019-09-12T03:13:09.321Z	2.22929	0.112549	0.641861	9.05824	1.45105	2.31753	3.64525	7.39473	1.77703	1.37572	0.271198	0.20056	0.551087	1.02557	0.58938	1.85035	8.30569	1.52679	0.202813	0.00603187	1.68977	0.69644	0.251982	0.210546	0.292354	0.0902637	2.60431	0.11519	0.0467007	0.00825373	0.112661	0.243587	0.137147	0.103839	7.44923	0.588303	0.886995	0.31595	0.0779609	27.1471	0.605019	0.036552	0.862763	0.0543385	0.649617	0.626708	0.318027	0.171782	0.465566
2019-09-12T03:13:09.341Z	0.415215	0.140782	0.0153857	0.866382	3.35126	0.320544	0.243569	0.0949251	0.206284	1.15484	0.0480361	0.300826	0.341457	0.0117067	0.269874	0.802863	0.0578442	0.173709	0.416297	1.57611	7.31076	2.70265	1.33649	3.93883	2.38502	2.19738	13.1714	15.8701	1.33119	0.0483341	0.3997	6.59695	0.572839	23.0129	0.975317	0.107434	0.188573	0.0369878	1.86499	3.51418	5.06501	0.608156	0.0875254	0.000498205	0.015067	0.623206	0.722382	0.400226	0.379242
2019-09-12T03:13:09.362Z	943.272	0.937851	2.2746	12.2978	0.670431	0.784233	2.0979	1.50983	0.0444279	0.593778	0.456943	0.472451	0.246572	0.026951	0.189594	0.416003	2.57704	1.48323	1.45151	1.11947	2.69188	1.17275	0.443817	0.0620841	0.0764322	1.89409	0.260299	0.161493	0.16744	0.100275	0.597377	0.169439	0.100395	0.0652238	0.352827	0.202029	0.0845469	0.816024	4.11514	2.08014	1.14141	5.14338	2.30077	1.49542	0.290394	0.275536	0.715	8.29167	0.3456
2019-09-12T03:13:09.382Z	6.57294	4.28779	4.10354	2.44203	24.2725	8.59574	2.55699	0.499771	0.159922	0.489033	0.993082	1.22591	3.2101	0.257091	5.99687	17.6788	31.2836	6.88183	2.48379	0.0917264	0.0336797	0.705574	13.8894	5.2053	0.194637	0.0423633	0.114331	0.657935	0.869305	0.38482	0.386594	0.420436	0.214761	0.161693	0.182555	0.0209634	0.193842	0.652717	0.27023	0.531746	0.745477	4.43937	11.2269	18.4513	0.00817497	0.0982141	0.365348	0.301196	0.000124891
2019-09-12T03:13:09.403Z	0.000443927	1.24463	2.66098	1.1244	0.400372	0.125913	2.44844	6.39207	0.884115	1.35435	0.817841	0.238804	0.883171	9.44443	1.71423	2.62252	0.261971	0.0741864	0.116568	0.101347	2.23814	23.1457	11.2363	1.98667	0.0931221	0.209374	0.0843528	0.0724615	21.2145	0.0665681	0.41254	1.67111	0.0567742	0.115294	2.77624	0.440675	1.20193	0.161316	1.43743	4.55884	0.1626	0.592106	702.67	8.37717	0.657682	0.105706	0.230167	0.433799	0.0176731
2019-09-12T03:13:10.300Z	0.639573	5.05391	0.273073	7.04694	0.203233	0.0074269	0.0621125	11.5385	2.26961	5.99394	0.342521	0.0117745	0.00605683	0.0832886	1.16259	3.42224	6.50818	0.751342	0.0459323	1.28269	0.247608	2.981	0.931864	0.316688	0.114035	0.0135707	2.01235	0.0545362	0.202047	0.0952698	0.316611	0.278942	0.244952	13.9116	0.368102	1.60343	0.22123	0.0700047	0.660065	0.823442	0.262464	0.32547	0.168714	0.0270368	0.662291	0.363541	0.0871008	0.217379	0.0911535
2019-09-12T03:13:10.321Z	10.5001	11.6914	0.312661	0.043393	0.354117	0.794696	0.812165	9.13832	0.45472	1.35894	4.51062	92.0135	9.46232	0.538041	0.368697	0.0698819	0.381285	8.14939	2.27516	0.920062	0.528891	0.739686	0.747678	4.36692	2.26018	0.783975	0.4978	2.30083	0.1549	0.0582128	0.0163696	0.0244674	0.270417	0.828247	0.0855599	0.355477	0.264493	0.483053	16.6618	51.833	0.0683377	0.012727	0.0398471	0.601329	45.5913	0.0246305	0.0118783	0.0195398	0.0037195
2019-09-12T03:13:10.341Z	4.19055	0.430726	0.248299	12.6922	20.2698	18.6551	2.45817	1.14454	0.408785	0.732266	1.91732	0.0925028	0.126964	0.065116	0.044921	0.354193	3.25557	0.388992	0.0145669	0.341092	0.637341	61.4537	4.5434	0.056431	0.402703	1.34063	5.21388	8.37182	0.261225	0.662784	0.00757111	0.236015	2.59523	5.4599	1.68906	2.39252	8.65544	0.113333	0.246733	0.585544	1.07925	0.0432289	0.00852085	3.11166	0.48385	0.214342	0.143168	0.0761163	0.00358229
2019-09-12T03:13:10.362Z	28.3613	0.295001	0.736614	12.1076	2.28838	0.354849	0.342309	0.599524	0.0838624	0.158015	0.214146	0.0480104	0.0159155	0.0405193	0.114115	0.180366	0.963351	0.153808	0.182276	0.259795	0.479084	0.270433	0.320344	0.264452	0.261692	6.16822	0.545448	0.188606	0.22984	0.551146	0.204639	0.0718195	0.0558305	8.30035	0.334	0.243921	0.754506	1.2195	0.487159	0.0718027	0.0170337	0.221115	0.155325	0.0690349	0.0163156	0.0076635	0.0505919	0.0613314	0.00944147
2019-09-12T03:13:10.382Z	0.559918	0.423716	0.052635	0.208922	0.0437164	1.05127	0.11025	1.42406	0.356369	0.03442	0.0408251	0.167359	0.257742	0.0692853	0.00862899	0.0710114	0.423349	1.34648	0.850778	2.08937	1.59998	2.77321	0.488025	0.0283115	0.00293635	0.238676	1.01505	0.0719612	0.0744671	3.27847	5.04641	4.33489	0.772616	0.345679	2.53908	23.2319	69.3983	0.792741	0.354339	0.124986	0.20889	0.668674	4.88691	0.577417	0.181541	0.221098	0.00954571	0.123224	1.02977
2019-09-12T03:13:10.403Z	0.765221	0.220834	0.00829036	0.0826936	0.148643	1.36093	20.2164	1.04724	0.13551	0.0157732	0.218333	0.748538	0.284211	0.0941262	1.03933	0.200629	0.624103	0.39999	11.0533	3.11848	1.37252	5.36172	1.77763	0.082482	0.136755	0.293888	1.03095	0.679958	0.101917	0.169255	0.189325	1.22647	1.45887	7.07952	9.06916	1.19673	0.773235	0.20652	5.17798	0.208478	0.0168791	0.011827	0.530316	1.47371	86.9632	0.193714	0.148408	0.585526	1.88245
2019-09-12T03:13:11.300Z	0.165653	0.140028	0.933217	0.31306	0.445633	2.9183	1.41269	0.166585	1.37784	0.549571	0.000283581	0.492271	0.0841825	0.420006	0.136615	0.0142653	0.0298504	0.0104265	0.00724861	0.207125	17.9376	0.884286	0.233194	0.0254814	0.0606837	1.11153	0.551522	35.7267	0.743234	0.600218	0.263724	1.09921	0.904954	0.0819806	1.23212	3.00319	0.625353	1.50214	0.616921	0.215622	0.0192067	0.0136202	0.20106	0.281454	0.226071	0.443542	0.182341	0.596843	2.97178
2019-09-12T03:13:11.321Z	0.0566466	0.886573	0.292971	1.31702	2.52037	0.167208	0.536452	0.810069	0.0127314	1.59947	4.63158	1.22959	5.77785	0.425424	0.363372	2.01355	0.0851229	0.667711	0.168312	0.2658	1.07299	0.343445	0.417945	0.704282	1.73677	6.84653	1.40816	1.11469	0.0866923	0.0825155	0.486605	0.581924	0.470468	0.355792	1.70577	4.15506	0.0722489	2.63061	1.32906	0.0123775	0.0408161	0.0346622	0.0640421	0.112826	0.250833	4.43595	0.167651	0.0598592	0.116493
2019-09-12T03:13:11.341Z	7.42895	0.597224	0.484193	7.37656	61.4043	1.76936	0.00488276	0.0829205	0.0554093	0.258728	0.336593	0.0359841	0.017343	0.209181	0.0727137	0.0221112	0.0108889	0.271876	0.0846343	0.0435474	0.0769778	0.464189	1.48567	0.628571	0.237477	0.215392	0.152973	0.132421	0.0743459	0.155344	0.756309	0.606387	0.649767	0.620584	2.82258	0.086915	1.12626	0.0739113	0.0660537	0.0471919	0.512786	0.79429	0.095018	0.113796	0.311236	0.200937	0.143506	0.0275119	0.201921
2019-09-12T03:13:11.362Z	0.484672	1.13535	0.559998	0.287198	0.0453406	0.206975	1.75945	0.934008	0.230944	4.84478	0.354081	0.333227	5.00673	2.06738	2.22191	0.736466	0.060877	7.59134	0.886411	6.85261	0.686969	1.07784	0.263624	0.171018	0.0452676	0.030287	0.0466746	0.0365988	0.0530591	0.501615	0.0844144	0.68621	1.04074	2.15363	1.68709	1.04051	0.318174	0.170038	0.576599	1.20805	0.471921	0.130027	0.0336458	0.372098	1.16197	0.625975	0.162269	0.333368	0.0741598
2019-09-12T03:13:11.382Z	1.51073	3.64043	1.6182	1.33319	1.9072	8.05873	5.29555	4.28448	0.338869	0.182535	0.0156885	2.17718	0.483755	0.338858	0.0410958	0.662566	0.375737	9.56035	0.00675446	0.357369	2.04992	3.16343	4.39225	1.9385	1.09037	0.693166	0.2814	0.100488	0.702298	0.248669	1.13474	0.936088	0.879178	0.66833	0.0376555	1.71204	6.23965	1.32689	0.424794	0.00201021	1.07496	0.150578	0.120945	0.00691722	0.238471	0.414806	0.596012	2.36382	0.176798
2019-09-12T03:13:11.403Z	1.01911	1.44774	5.4701	1.92405	2.59485	2.99339	0.247934	0.597407	5.89665	0.206231	0.477948	0.282109	0.0763366	0.316999	0.0970506	0.385767	0.473761	0.389689	0.125404	0.0921998	0.290952	2.58799	0.905604	1.40069	1.21988	0.70555	0.76359	1.51617	2.34612	0.0430522	0.48008	0.501321	0.44306	0.647096	2.83935	1.54269	0.153893	0.0947509	0.0201852	6.73689	0.0310572	0.11697	0.109789	0.262795	0.105962	0.29725	2.02715	0.446542	0.046673
2019-09-12T03:13:12.300Z	0.525654	0.893718	1.69851	2.57534	1.19445	2.08754	2.29238	2.46635	2.99808	1.43449	0.00655557	0.197603	4.31092	0.811109	0.308929	0.0889839	0.813137	7.8162	0.733399	0.571062	1.03423	1.11938	0.0308103	0.0919189	0.297845	0.0945442	0.559558	2.58663	0.291657	0.748743	1.72196	8.70662	0.382989	0.0231112	0.0292893	0.0665181	7.22231	2.04694	0.0570249	0.00472881	0.0308041	0.206119	0.120653	0.0484377	0.208947	0.533084	0.00171967	0.0810044	0.0623591
2019-09-12T03:13:12.321Z	10.7716	0.578242	0.185238	0.0384949	0.170178	0.364633	0.993571	0.00458838	0.346464	0.24562	0.160904	0.130858	0.0887263	0.184841	0.173707	0.194768	0.214951	0.388307	0.0183135	0.104196	0.0194832	0.132655	0.473565	0.363908	0.85365	2.61933	2.86476	1.47345	1.03225	0.173614	0.928239	1.56971	5.11495	0.0111931	0.00871963	0.0140921	0.229594	0.303596	1.0633	1.02185	0.210544	0.000687577	0.0527626	0.0543816	0.462995	69.507	3.97432	0.515856	0.151119
2019-09-12T03:13:12.341Z	1.72754	0.359014	1.71958	1.35785	2.62223	10.1042	0.658843	6.30621	0.632754	3.90271	104.482	1.26913	0.238987	5.90246	7.20055	98.4191	7.99289	1.70824	0.176732	0.623877	0.260037	0.0934303	0.57794	1.66291	1.91767	0.540698	0.42577	0.509822	0.335545	17.9952	0.578178	0.384057	0.720606	0.337704	0.206474	0.158261	0.310657	0.0715369	0.180711	0.112615	0.698203	0.170958	0.210753	0.619449	2.04725	2.1016	0.13353	0.170633	0.00201943
2019-09-12T03:13:12.362Z	0.372684	0.898287	3.32052	2.84519	4.22693	2.98789	1.83587	3.14197	4.18141	5.3708	0.87159	0.0264036	0.0767159	0.193516	0.325839	0.253498	0.251904	0.81214	0.123395	0.252657	0.535407	1.03803	1.55781	2.79444	0.218308	0.394651	1.30753	0.955573	0.721082	14.504	4.68614	1.75593	0.21138	0.178197	0.0168803	0.082837	0.160772	0.0113836	0.0480359	0.33251	0.179604	0.0147231	0.0100206	0.0947977	0.183308	0.211826	0.1742	0.237916	0.258433
2019-09-12T03:13:12.382Z	17.8503	0.681534	0.390219	0.332423	0.645365	0.256565	0.0223761	1.12005	1.89536	0.425994	0.280597	0.158621	0.279612	0.0320659	0.00124087	0.130721	0.381535	0.420037	0.227515	0.0825554	0.210491	0.0484039	0.39769	1.179	1.02825	1.47663	0.515024	0.475362	0.334465	0.4	0.406031	0.451154	0.271982	0.492796	0.18963	0.0236869	0.0651023	8.62658	0.990135	0.734151	0.0133754	0.170525	0.310192	0.124483	0.288939	0.160679	0.150825	0.105637	0.0765124
2019-09-12T03:13:12.403Z	2.59939	1.77744	1.66986	1.75796	14.6983	1.52759	5.36272	0.521999	0.00957227	0.0529565	7.90503	5.67342	0.30518	0.0444512	0.0168784	0.013987	0.147677	0.117698	0.400464	2.91242	0.705437	0.0813938	7.29311	6.67464	0.979753	0.0457294	0.0349579	1.14041	2.7104	1.95996	1.98987	1.90462	0.350672	0.439159	0.148939	0.00842246	0.0698668	2.41371	0.0778106	0.0972387	0.220084	0.0746059	28.5964	0.512043	0.181857	0.0157349	0.213443	26.5555	0.48497
2019-09-12T03:13:13.300Z	11.3123	5.32705	2.35423	2.02826	7.8183	0.551912	0.425412	0.143728	0.223593	0.112914	0.0357145	0.30001	0.745515	0.667543	1.54914	4.25726	2.20651	0.968307	0.576062	0.145918	0.158435	0.0647188	0.0310285	0.0508124	0.00962535	0.0640851	0.648238	0.0393593	0.2237	0.313811	0.371367	0.566565	2.12421	0.55716	0.131001	1.60641	0.0515133	2.0479	0.223732	0.064712	0.0375078	0.0349829	0.0304078	0.0101491	0.770637	0.165486	0.0384147	0.0883883	0.0955191
2019-09-12T03:13:13.321Z	30.9853	2.22274	1.61636	1.09973	1.04744	2.84102	0.285631	0.000663428	0.00944966	0.388991	0.520859	0.0597502	0.0889097	0.584156	0.414254	0.315289	0.235312	0.303889	0.139352	0.554531	0.623226	1.09423	0.696694	0.594016	0.0351998	0.224488	0.0987516	0.119149	0.152227	0.354288	0.893206	0.04844	0.0142031	0.00635036	0.103129	1.3894	0.591087	0.468244	0.284451	1.64698	0.076291	1.07801	5.88773	1.02518	0.404883	0.0402265	0.00487713	0.0104129	2.85272
2019-09-12T03:13:13.341Z	76617.7	2.2817	2.29809	10.0936	0.296079	0.612971	0.320208	0.540626	1.40276	0.0781645	0.0266253	0.27765	0.667237	1.58054	0.631354	1.58404	0.449965	0.0694666	0.000680629	0.127867	1.84916	0.427374	1.60014	3.95829	1.81476	0.0020693	0.256678	0.601272	0.434397	0.393907	0.179471	0.00750565	0.018449	0.0188968	0.286058	0.0487903	0.21368	0.304749	0.337066	7.74135	2.04667	0.118036	0.53819	0.363637	0.624846	0.547627	0.183473	0.043096	0.0434107
2019-09-12T03:13:13.362Z	2.14179	6.6019	9.28747	3.45986	0.352098	0.0037997	0.290299	0.0248181	0.0168687	6.57276	2.19667	21.9205	0.664122	0.312898	0.7112	1.40953	9.74745	0.582215	0.0605905	83.86	5.28501	0.0403847	0.184792	0.143999	0.0886532	0.313856	1.0173	3.18004	0.106101	0.197355	0.18771	0.534627	10.6031	7.97497	0.535121	0.0229169	0.0628163	0.0522219	0.0777489	3.54859	0.16924	0.247067	0.290142	0.423431	0.0927739	0.282854	0.257358	0.73005	0.728905
2019-09-12T03:13:13.382Z	12.6868	10.4865	9.93089	21.4804	0.474033	0.805467	1.43518	1.33231	0.406501	2.18858	26.015	3.50981	3.35543	6.18465	0.654392	0.377896	0.397201	0.82112	0.614931	0.792612	3.85531	10.3677	2.63617	0.390586	0.302873	0.00123703	0.438931	0.544123	0.351646	0.934131	3.63702	5.37903	13.6049	0.0898859	3.40915	0.13831	1.02695	0.308507	0.613105	0.375873	0.103064	0.540152	1.69847	1.57405	9.40993	3.34091	6.00882	0.63032	0.614516
2019-09-12T03:13:13.403Z	0.15913	2.3193	0.857732	0.345108	0.230347	0.124838	0.0604816	0.0742851	0.155903	0.594129	0.366	0.24513	2.17423	0.465298	0.186602	0.254228	0.330526	0.0919485	0.796923	2.45826	0.338091	1.02641	0.170892	0.0987318	0.113254	0.388656	0.694824	0.505028	0.471603	2.23343	0.887876	1.36793	7.20154	292.777	1.08396	0.098999	0.673836	1.24156	0.0998465	0.336606	0.00123591	0.439349	0.22114	0.127907	0.122629	0.186482	0.253722	0.0273564	0.0406384
2019-09-12T03:13:14.300Z	11.1358	11.7376	79.2282	0.441035	0.836981	0.857819	3.63079	0.618578	0.0216543	1.81427	0.0308092	0.0573035	7.51847	20.7224	0.769928	0.272526	0.215151	0.0350562	0.0863894	0.148874	0.511194	0.662876	0.0610265	0.159771	1.40137	0.350266	0.205181	0.482266	0.621848	0.89681	3.15114	0.782834	0.224781	0.547309	1.6569	2.44353	3.28956	2.30634	0.0467446	0.201501	0.798681	1.16324	0.10327	5.83836	0.959722	0.690438	0.00109904	0.0107248	0.0340476
2019-09-12T03:13:14.321Z	33.8555	4.62531	1.07723	18.3221	6.24867	0.140657	0.0366121	0.272404	2.32307	3.70147	1.43166	2.5682	0.282856	0.881578	0.406085	0.512607	0.302019	0.499422	0.692371	0.310904	0.298815	0.321569	0.339114	0.117836	0.0894104	0.341079	0.0120283	0.348821	0.216381	0.237195	0.192588	1.30647	1.45196	0.814908	0.174316	0.874805	0.00960115	0.228521	5.60118	0.291486	0.738563	0.255418	0.154396	0.19545	0.358895	4.37069	1.16507	0.124682	0.0706924
2019-09-12T03:13:14.341Z	3.75284	7.29316	1.99362	1.35451	2.14732	5.74492	1.56033	1.46515	0.140941	0.311678	3.09308	1.02273	5.90394	0.0969291	0.220239	0.00402887	0.248908	0.304389	0.0281284	0.243481	0.159153	0.0493793	0.913329	0.879569	1.47745	0.0660385	0.00142397	0.00880739	0.157952	0.297494	0.103556	0.0168457	0.181921	0.295646	0.57984	0.309615	1.40905	0.136399	0.149348	0.0243694	0.294589	0.520002	0.0623942	0.510589	0.336505	5.22548	0.610472	1.30599	0.0395458
2019-09-12T03:13:14.362Z	21.5117	40.4304	0.873684	0.885932	0.560723	1.23963	3.17736	1.45626	2.15216	2.45605	1.11744	0.560272	0.507692	0.211346	16.1299	16.0081	0.434207	0.281248	0.245382	0.355593	1.92625	0.180362	0.239968	2.18501	3.6431	1.67604	3.84711	3.15425	6.61788	0.721099	0.0383978	4.69303	0.559316	1.1141	2.0153	0.479624	0.0752033	0.507613	0.136124	0.530642	0.253676	0.440299	0.166766	0.000970671	0.224984	0.135326	0.0393769	0.0383812	0.0844701
2019-09-12T03:13:14.382Z	2.21616	1.93072	4.00626	1.0358	0.667101	1.00876	1.10851	0.223227	0.411539	0.144783	1.41366	2.06148	0.873542	1.67216	3.00338	6.53516	5.62177	0.534625	1.01221	1.67697	0.249626	0.0550224	0.370661	0.322629	1.26601	0.279964	0.00198616	0.165379	0.175609	0.170285	0.156574	0.0213984	0.0746337	0.00265375	0.0729175	0.0688287	0.062717	0.0832992	0.0149944	0.0616473	0.124147	0.0303921	0.111093	0.0231366	0.162037	0.283749	0.0731911	0.0176292	0.00526485
2019-09-12T03:13:14.403Z	3.42854	1.55466	0.759249	0.838544	1.62567	3.96139	51.9992	1.56798	1.689	2.11998	0.746212	0.734562	0.16862	0.00554515	0.110966	0.379369	0.297373	0.0438397	0.0823578	0.313969	0.332607	0.0272986	0.0957467	0.111894	0.173059	0.184811	1.4683	0.624396	0.300097	0.842925	2.64168	0.216337	0.166271	0.259267	0.61637	0.394632	0.0692873	0.105405	0.0646793	0.0801018	0.142478	0.185914	0.356342	0.861237	0.856773	0.180576	0.489971	1.00565	0.0422318
2019-09-12T03:13:15.300Z	0.267374	2.01326	0.514435	0.637591	2.79171	4.24523	3.30194	9.84422	42.9102	0.376615	1.07912	12.8984	1.48829	53.9033	5.34771	4.0379	8.54869	13.5382	9.5504	0.519771	2.60231	1.61028	3.11978	3.33625	2.03123	2.16226	0.148668	2.90974	9.59991	1.36768	8.03694	33.2298	3.75282	0.998667	2.0443	25.3707	15.6729	3.69423	26.0657	40.2403	11.5267	46.8355	3.09629	18.4994	2.2518	11.1285	7.49175	61.5144	2.4122
2019-09-12T03:13:15.321Z	46.5207	6.19589	1.36409	0.556879	1.66724	8.72113	26.902	121.45	66.0155	3.0787	0.853577	1.75827	5.61748	2.42745	5.86648	73.9657	21.5768	2.1772	1.44201	68.5563	7.8242	25.0159	4.95509	5.52591	16.1782	80.8814	21.2981	0.824314	6.5539	4.84384	31.0423	11.4762	3.21698	0.606891	5.11805	24.0769	3.70889	3.13531	6.90301	5.69031	10.1514	39.9648	0.163576	9.2627	3.54125	0.819162	3.01604	0.24442	0.890497
2019-09-12T03:13:15.341Z	3.94276	25.1247	31.494	0.16365	4.91321	3.72767	5.1306	4.97567	11.8998	0.803198	2.25945	6.7992	1.66917	6.86293	7.82664	19.7871	5.33235	3.9378	5.06016	5.14611	0.785731	6.09147	3.68775	4.40463	4.36071	5.1971	2.19312	4.27378	6.13579	5.0258	1.51105	1.30605	6.82048	2.25674	30.0184	2.29896	5.0926	4.09292	2.79857	1.61022	13.9872	3.41247	3.66884	31.4784	598.597	0.111509	1.31287	8.31968	9.85442
2019-09-12T03:13:15.362Z	0.580822	0.554188	2.90303	6.28887	9.83789	6.18054	2.08126	1.60934	0.0819603	0.275103	2.01108	5.47456	2.57812	8.5081	15.635	15.0693	7.41755	11.9096	35.9463	6.00562	18.7122	15.12	6.35906	12.4674	12.7887	10.4525	5.50315	5.67976	7.60421	5.18705	2.5365	3.82079	5.72323	2.19718	51.4216	1.04176	6.15791	14.4523	34.0545	19.7713	4.10028	6.32515	2.33283	0.20241	0.649424	43.3277	3.0836	4.10106	68.9063
2019-09-12T03:13:15.382Z	9.36825	23.2363	54.195	1.83945	0.158597	0.926564	50.6762	90.3702	88.1669	3.73248	9.13451	7.44018	0.967199	14.4548	25.0554	21.942	0.261772	30.5595	1.72092	28.9359	21.8627	14.4495	5.78792	7.7318	20.1202	8.81557	22.3562	11.3993	5.40259	4.57242	8.79134	39.7498	0.34833	9.78704	5.24172	7.46875	3.22771	3.11173	46.0787	7.55755	35.6899	19.5168	8.02709	5.22673	6.88019	8.47251	9.64575	17.4443	98.5691
2019-09-12T03:13:15.403Z	17.7842	4.0621	9.11737	14.2515	11.3442	32.2687	1.74237	10.7067	33.5938	2.78038	7.20869	2.5502	1.75853	2.50306	4.87228	3.67853	13.7243	3.41742	10.2185	14.4466	33.7556	17.8357	26.564	154.914	26.9083	9.58839	6.31915	7.23319	14.8309	5.96904	29.4349	12.2538	8.56738	9.12484	3.47532	30.7995	16.6682	15.2503	15.5999	6.31026	3.8304	3.05803	0.0393324	40.59	18.9278	14.0026	36.3083	7.94254	9.95614
2019-09-12T03:13:16.300Z	0.667003	87.7426	11.6804	5.53245	1.93206	0.0280508	14.385	2.91062	0.541606	2.77925	0.801282	0.0546466	0.314483	0.907657	6.25922	0.968396	1.18434	39.3902	0.249777	1.11786	0.291056	0.33374	1.43208	1.08834	2.13	3.61428	2.59895	0.380088	1.07368	1.929	3.56259	1.80849	1.41083	0.787074	0.892239	1.92343	1.56468	1.2471	0.217351	0.422343	0.202094	0.685158	1.81824	0.689126	0.703347	0.0251683	0.161624	1.6157	0.228132
2019-09-12T03:13:16.321Z	23.7308	36.999	10.068	2.06893	0.531849	10.1336	5.30136	2.42636	2.34711	1.7788	0.686801	0.347527	0.396589	1.66448	4.97357	0.00232593	26.4253	172.626	0.913753	0.0938739	68.7579	2.12745	2.52088	1.54686	1.10873	4.7874	1.90212	6.41757	16.3306	14.1322	1.42159	3.52654	3.51009	3.11409	10.1301	7.29887	5.13719	1.42944	0.629023	2.51834	4.12502	0.0365691	0.789836	0.677109	2.54856	0.865803	0.445194	0.0806012	0.121044
2019-09-12T03:13:16.341Z	10.8018	4.55541	2.49464	133.105	3.69772	0.953559	0.0423646	0.255055	0.417441	1.91273	0.0992211	1.12281	2.94485	0.875768	0.258313	0.444909	2.10842	3.77931	2.02716	0.321922	1.66526	0.661649	2.49753	2.54006	1.21239	0.386968	0.082274	14.6601	8.84411	3.59564	3.87375	3.83835	1.25071	1.67357	0.589906	1.10447	1.4176	2.26081	3.05628	1.4658	2.4305	0.695032	1.48627	0.89819	0.732118	1.30502	2.23674	0.846634	1.84304
2019-09-12T03:13:16.362Z	7.42062	4.49534	14.3903	37.2217	0.511042	0.314493	0.527708	0.0679342	0.126202	0.0579739	0.211642	0.526484	0.545008	0.128931	1.18788	0.186162	2.01025	9.4656	1.69627	0.783656	0.410139	0.737636	0.845558	0.570421	1.52348	3.14439	1.11222	0.179984	0.646989	2.20357	2.9563	0.121627	0.28775	0.592765	13.1032	3.12901	0.934559	0.821729	3.42668	4.14307	1.69531	0.818246	0.239044	2.17687	0.447704	0.198696	0.290828	0.14768	0.0652175
2019-09-12T03:13:16.382Z	2440.83	25.1031	10.8229	7.39305	52.6406	26.0391	0.60276	4.13669	10.7413	0.842223	0.546696	1.69424	0.860457	0.627414	1.38175	2.1278	2.12904	1.22013	2.69971	0.012716	5.00448	1.24948	0.606591	0.706118	0.901192	1.84852	3.26581	6.17068	13.2088	0.657165	18.7715	0.777547	3.15449	0.342222	0.0467783	3.96668	2.51901	0.34264	1.05948	3.85799	0.250848	1.07538	2.424	0.373491	0.462061	1.34452	1.44408	7.81629	21.0626
2019-09-12T03:13:16.403Z	2.45191	125.096	107.055	15.383	3.74983	5.66159	0.114146	0.115806	0.0817211	0.370227	0.130114	2.04891	7.80832	1.68482	1.26319	0.969863	1.80765	0.813335	2.23595	1.53217	2.88425	0.515139	0.74259	3.47942	1.64404	1.27952	1.21865	1.6152	3.06562	9.95815	3.45579	1.51214	0.417667	0.735828	2.29243	0.87126	0.0906839	1.21543	0.229461	1.0056	0.478595	0.0379075	0.723618	3.00703	0.284108	0.246057	0.464978	0.38575	0.374514
2019-09-12T03:13:17.300Z	32.3071	92.4974	51.904	17.5975	1.16408	15.6208	888.125	23.294	0.0300892	11.6129	2.55064	1.63776	0.696402	2.81558	4.83877	9.37646	10.0524	10.7485	6.86781	23.9027	15.531	3.13162	2.29281	0.462625	5.4779	16.4379	4.95863	1.38205	27.8009	8.39548	8.48784	16.9292	22.6359	14.0134	26.8521	21.6255	7.06437	1.35844	1.22954	17.9067	31.9001	7.32004	1.32705	173.885	2.45844	0.424094	128.493	40.1195	9.75285
2019-09-12T03:13:17.321Z	96.1656	12.5536	35.9573	1063.79	24.4788	2.25189	0.422867	1.67904	24.0591	6.98331	18.038	2.88906	25.9645	3.97043	0.422459	6.68045	80.9819	13.4927	8.79812	18.7744	44.9686	1.21382	1.35301	4.63852	6.01794	10.7108	40.8531	13.3777	5.55388	3.8469	9.26533	22.1652	13.3274	6.93106	14.467	18.4906	226.275	8.68302	0.0888411	3.77239	9.39345	7.1554	11.4295	7.17336	17.8343	3.53947	7.70197	23.1453	2.88443
2019-09-12T03:13:17.341Z	48.3923	890.671	153.521	177.224	8.51277	6.46635	1.62432	3.55715	0.268548	32.0014	31.806	1.59864	3.10712	14.1547	34.1568	55.999	50.9895	60.2599	87.4853	218.833	35.1347	21.0661	10.3903	39.8797	43.8144	23.7817	27.5408	159.054	29.2124	22.6362	2.84519	48.2872	16.7261	10.5227	6.25031	9.4666	7.5698	3.1761	3.95653	38.7933	18.3516	41.5919	57.6908	5.80711	14.662	10.9586	0.217564	1.64806	4.89258
2019-09-12T03:13:17.362Z	0.595373	19.9571	17.2082	29.2432	47.666	20.7085	33.3399	10.587	11.1787	39.1103	6.46689	35.6915	2.20307	19.182	11.27	3.5158	1.61662	10.401	6.7672	5.92099	2.72723	10.7958	8.99807	3.38887	3.65721	6.62229	8.27922	4.29175	0.578705	0.0707371	41.3133	15.798	3.07124	5.52754	1.40447	2.08655	3.72627	0.0373662	0.376575	0.778508	113.488	10.8469	1.35873	1.58836	20.6077	18.3985	0.673989	10.9586	9.86224
2019-09-12T03:13:17.382Z	21691.4	1109.85	10.6373	31.5735	22.1418	0.557609	2.4519	5.01339	0.160434	7.55482	0.532701	1.27595	1.10523	0.400976	4.69043	1.12923	52.5886	70.7308	9.92072	14.9831	10.2371	11.9913	12.4321	6.53289	18.0893	76.9479	80.9613	10.5738	72.154	15.9806	9.95258	8.63663	6.17944	13.2093	5.36982	7.9459	8.66815	5.69852	33.6793	3.77884	7.72493	19.0658	17.0382	0.0893131	2.9665	3.17732	3.14837	9.15166	27.6378
2019-09-12T03:13:17.403Z	0.023704	165.922	9.3067	64.5693	98.469	36.7042	2.51721	0.975957	0.835926	9.24628	9.38289	0.937817	1.35791	0.513023	3.10252	7.06257	61.6035	16.8113	18.9186	29.5942	23.9244	28.1644	35.7531	18.5741	52.7545	9.4483	12.3114	13.906	10.6977	8.5287	5.58705	22.2454	18.8884	12.3192	7.61739	21.9007	28.1235	25.5069	5.87715	12.7467	35.3149	5878.04	3.26976	2.64639	0.567606	1.30548	126.612	43.2053	3.43764
2019-09-12T03:13:18.300Z	7.16257	90.1537	41.2932	0.950044	17.9306	14.1634	3.77365	9.89617	12.1151	20.1585	17.2929	32.0491	3.11964	9.66099	10.3562	15.7807	21.0933	17.8908	14.1924	14.0723	11.479	9.3751	12.9924	1.01951	10.997	40.8626	19.5608	6.62601	6.3076	18.3616	8.87619	6.23108	2.85159	157.568	11.4294	11.0525	6.16103	7.54973	6.94993	9.47048	12.2589	2.46952	1.77522	6.14749	11.1792	11.7946	12.7582	7.04481	1.75248
2019-09-12T03:13:18.321Z	10.513	11.0525	20.7891	16.8871	56.2485	19.3555	10.3433	2.64769	13.1523	8.02599	6.26105	11.5026	1.48123	37.3157	27.0254	37.2151	26.1625	17.0403	21.8671	13.5748	29.6009	28.3126	17.4215	20.0186	13.8621	20.5136	24.4212	5.15905	9.52192	22.384	21.9873	13.5284	9.49167	1.6642	5.36673	8.70414	7.94982	18.7803	15.3051	19.1376	27.2186	12.707	10.5223	4.90181	0.492013	4.5058	6.93773	8.8356	8.93316
2019-09-12T03:13:18.341Z	39.853	37.2915	4.8055	19.677	19.345	7.62373	11.3969	7.57676	14.5196	14.3408	1.051	2.641	35.0049	14.8196	6.90619	13.0324	14.4615	9.03747	41.0464	14.6929	7.72139	12.2866	10.3933	2.38779	97.6714	25.6991	4.41504	1.0025	13.0024	19.2819	3.29559	5.54484	5.81589	6.77533	7.52635	55.0228	11.1381	5.93965	4.83543	5.76328	14.3625	33.8315	20.0371	18.093	6.74191	10.7914	7.21977	16.2203	8.53464
2019-09-12T03:13:18.362Z	5.19412	26.331	28.1445	27.392	22.8481	17.9918	19.7679	7.43964	1.69164	15.6959	4.35298	2.93148	1.7154	9.13319	3.59548	35.9129	11.9274	9.29563	9.07085	1.63518	0.230124	51.2386	11.8308	0.19572	4.35669	0.110008	35.2442	19.6104	3.55034	5.86358	259.267	4.77907	1.64998	3.85893	7.03548	14.3359	3.48132	22.4861	56.6828	4.90954	8.89824	21.1795	17.7474	8.87365	4975.58	7.05329	2.012	6.18137	14.5169
2019-09-12T03:13:18.382Z	4.75968	9.65164	18.0327	15.277	8.35536	12.9715	4.79245	35.2424	3.38433	45.5183	523.521	4.96932	4.09122	9.84677	7.07946	4.99677	5.26242	3.28522	7.33215	12.5818	3.46023	60.8198	36.8146	17.0311	11.8312	8.287	23.1264	9.89522	10.5908	11.7419	7.95485	4.61668	12.0533	15.8108	19.4471	3.34447	11.5525	6.63067	34.4579	17.6557	13.2279	8.0299	5.22075	5.72702	62.7362	45.7454	16.3213	12.1618	3.39583
2019-09-12T03:13:18.403Z	25.8129	38.5345	30.945	147.518	2.55057	1.11699	3.13606	2.11746	3.89814	28.1084	11.0568	2.29035	2.36549	121.103	0.164947	8.41462	3.34531	5.9947	100.829	20.14	12.7361	14.8574	14.2858	16.7585	22.1973	19.9928	12.7551	5.83641	0.720748	23.2191	13.1954	7.25879	2.23148	9.74135	16.0809	3.56439	4.76551	8.65066	28.1566	84.6037	8.90787	23.611	13.4469	9.14959	12.0573	7.98483	4.36906	12.1543	66.5792
2019-09-12T03:13:19.300Z	52.8087	426.034	1330.49	8.82206	2.50383	4.33367	3.88771	2.75408	7.00759	5.33051	0.393953	0.693353	0.343036	29.3567	1.95476	3.24154	13.1324	90.7238	1.34649	2.25083	2.1619	1.89384	1.48886	0.925321	2.1105	2.58244	98.7951	0.606026	0.253376	0.432428	0.635407	1.55291	0.35926	0.0946667	0.332399	1.3359	1.92206	1.1543	18.6506	4.87911	8.20116	1.55894	0.621433	0.977791	0.614335	0.709761	42.8158	0.465903	1.31863
2019-09-12T03:13:19.321Z	202.273	110.701	62.5002	12.8073	67.0411	10.1921	0.148478	0.293742	0.365257	0.134216	0.544297	0.392393	0.384511	1.35237	2.25237	0.455649	50.0397	0.91853	0.5573	0.733581	1.58121	0.529834	0.105191	0.429216	0.336537	0.630987	13.4154	1.88658	0.000465762	6.48508	4.34529	1.17814	0.765758	0.591336	0.458478	3.05785	1.07871	1.22104	0.509025	0.557467	1.46184	0.595263	0.344143	1.61661	15.1938	1.72251	0.118774	0.00651299	0.871659
2019-09-12T03:13:19.341Z	2.91823	9.39164	11.1508	1.62354	3.22184	2.12083	1.1865	0.483003	1.41161	1.1763	1.12934	0.890062	1.26166	5.65134	22.3904	10.0235	10.561	0.693019	3.13901	21.2591	20.4659	9.46922	1.29261	2.20634	15.5471	79.5933	3.66519	5.37548	7.45449	14.5696	1.48667	0.298746	0.827725	1.58936	7.21121	14.9904	5.42904	1.25136	0.524089	0.226644	4.89003	0.827246	0.160605	853.091	2.05382	1.81843	8.07818	4.28236	2.70358
2019-09-12T03:13:19.362Z	153.552	134.306	86.2649	11.3063	1.61808	1.91968	15.9891	4.77011	2.20031	0.0994803	0.00376147	0.108302	0.966431	0.395548	0.0130891	1.90806	158.254	17.7098	8.74297	10.973	7.10064	3.27804	4.55527	5.89105	0.806349	1.32561	2.19501	0.713095	1.14509	33.9123	31.0528	10.8317	8.3204	4.69683	2.09803	9.46879	4.44803	6.26966	1.39356	1.30459	1.38327	0.651798	2.36129	0.565967	0.0117356	0.140641	0.565526	0.634938	0.735463
2019-09-12T03:13:19.382Z	4.06574	13.6057	7.33582	1.07163	1.45875	9.00409	0.931326	0.0075	0.127743	0.108855	0.0125826	0.0584991	2.56451	1.48218	22.0523	3.6235	4.51465	3.00073	0.824165	0.300075	1.25767	1.0373	9.18745	4.74428	0.546397	1.38145	5.20289	19.5079	9.77131	0.122089	0.79729	0.149042	0.93671	0.462393	0.859934	0.282879	1.44684	3.84973	1.87734	0.378032	0.928855	0.128447	0.0330194	0.434046	0.95336	0.578048	0.329401	0.214738	0.432452
2019-09-12T03:13:19.403Z	1793.21	62.4595	33.4544	9.41502	0.760254	2.47508	14.5707	0.695873	0.18454	0.655677	0.27289	0.205819	0.256053	0.266902	0.660371	3.60983	4.57421	1.06457	2.69389	0.626392	24.2504	4.73261	9.26473	51.8692	3.63812	23.1434	1.57162	0.340505	0.454368	0.293981	2.50619	7.53473	5.01714	13.0471	34.4903	7.03149	1.62045	1.08942	0.933318	0.809261	1.16761	15.3688	3.39352	0.536601	1.27114	0.0416793	0.213874	0.015032	0.147819
2019-09-12T03:13:20.300Z	5.55925	1.81654	0.432814	6.71351	2.17375	1.28563	0.725813	0.211999	0.154208	0.160734	0.371884	0.921094	3.16152	0.918854	0.248659	0.164842	0.125212	0.333762	0.532988	0.415372	0.452545	0.131604	0.177926	0.63055	0.0892788	0.00311632	0.0516573	0.315143	1.71878	0.683251	0.765068	0.0861342	0.334769	0.487993	0.378627	0.631392	2.06137	0.0476572	0.313541	0.419366	0.0148899	0.0280463	0.338737	0.982131	0.583433	0.322948	0.757354	0.251758	0.368754
2019-09-12T03:13:20.321Z	13.3287	10.2969	43.9688	76.1766	1.99907	0.24887	0.0882998	0.313714	0.14058	0.433783	0.169293	0.141256	0.30454	1.12531	0.420287	0.218944	0.0181804	0.106545	1.2699	0.0210551	1.74669	0.172177	0.631021	0.260029	0.119832	0.0456607	59.7075	1.01165	0.397931	0.0269195	0.850634	0.169313	0.423083	0.303351	0.0597735	157.709	1.12347	0.446898	0.694472	0.109882	0.55571	0.448001	0.510792	1.53824	1.19324	0.0833539	0.125129	0.132301	0.856813
2019-09-12T03:13:20.341Z	20.9457	18.4574	3.59755	5.04971	0.275417	0.11361	0.131477	0.16118	0.201164	0.132536	1.11902	0.66783	1.74524	0.507979	2.04461	0.517781	2.52274	1.49624	0.249756	16.5759	0.313742	0.235726	0.183215	0.341653	0.168195	0.36556	0.449137	0.879973	1.39575	0.21262	0.0925294	0.148502	2.55247	2.61341	1.80109	0.216859	0.520256	0.694258	0.585897	0.619655	0.417027	0.444572	0.34709	0.173047	0.281662	0.161198	0.575893	0.318703	0.00774515
2019-09-12T03:13:20.362Z	1.50068	2.78494	6.43215	1.36182	0.343411	0.393212	0.827461	0.247407	0.414146	0.312168	0.418983	0.285066	0.288537	3.17783	0.683445	0.864725	27.2532	0.104657	0.0257962	0.0626746	0.444279	0.0937794	0.26701	1.09284	3.43121	2.65492	3.27499	1.37416	0.138193	0.277951	0.546754	24.1852	1.36854	0.429422	0.113882	0.0317798	0.252812	0.0757926	0.142848	0.130039	0.126509	0.108561	0.231867	0.150962	0.0764686	0.227972	0.266774	4.69778	0.575658
2019-09-12T03:13:20.382Z	2.85258	0.43575	0.222554	12.4722	1.52194	0.967195	0.404406	0.622176	1.19061	2.05125	0.205787	0.123616	0.547778	0.566017	1.55017	2.03404	0.722084	0.187045	0.260015	0.470271	0.838773	1.21835	0.780764	0.351064	0.0623631	0.443982	0.257217	0.188053	0.152489	0.0121796	0.0516907	0.18896	0.313042	0.0693341	9.67259	6.73875	2.34773	1.3364	0.852519	0.32906	0.856806	0.257242	0.0935958	0.225711	0.303897	0.361826	0.309848	0.297358	0.752038
2019-09-12T03:13:20.403Z	0.478373	0.275094	2.0315	66.4738	0.803714	0.119527	0.159749	0.485985	3.9355	2.32119	0.467351	1.29545	2.49458	0.374369	0.014029	0.0488663	0.0144394	1.26995	2.67444	0.68006	0.01806	0.218314	1.53163	0.43454	0.19587	32.1757	0.181625	0.524662	1.2616	2.09592	0.19022	0.578913	0.251011	0.16242	0.488256	0.487661	7.83123	0.573303	2.0173	0.0064397	0.199636	1.96556	1.15571	0.0545833	0.158819	0.290254	0.168646	0.0459767	0.427475
2019-09-12T03:13:21.300Z	36.5199	26.8971	6.54998	0.903123	0.051468	0.057014	0.0696131	0.175032	0.439893	0.932678	0.657881	0.950628	2.03768	4.74997	0.169768	0.286779	0.0710143	0.566179	0.172707	0.253499	0.165214	0.525517	1.107	0.00482729	0.508905	3.60378	0.167043	5.54352	3.61825	0.554149	0.0471266	0.441748	0.0788238	0.162739	9.62992	1.9226	0.322302	2.36871	0.135561	0.0491895	0.836964	1.15519	0.517155	0.149072	0.459665	1.6585	0.087052	0.0719539	0.0706999
2019-09-12T03:13:21.321Z	0.795516	2.46544	0.250307	1.33385	0.59669	0.318589	0.0560164	0.0507267	0.0513433	0.0631204	0.196888	0.218612	0.100104	0.395218	0.457643	0.0408796	2.37754	0.517317	0.0560823	0.890245	0.204389	1.23917	0.515889	0.187166	0.446224	1.94951	1.84365	3.60021	0.230028	0.519028	0.497709	0.194572	0.269636	0.387059	0.282258	0.71867	0.581044	0.53864	0.529831	1.00585	1.67729	2.30497	0.10258	0.478941	0.18928	0.118616	0.103271	0.208285	0.0924011
2019-09-12T03:13:21.341Z	19.8728	9.74844	2.67199	0.294429	1.45192	1.5511	4.95331	0.672343	0.148146	7.93268	1.89991	2.82852	20.5636	7.59824	1.17118	0.625584	1.38398	10.0795	2.39105	5.57273	0.838779	0.365899	0.487359	0.722986	0.508187	0.827161	0.473356	0.847801	0.107794	2.19872	0.685056	0.525025	0.278773	0.495374	1.3571	0.109956	0.428978	0.400106	0.579029	1.00323	1.54498	0.152975	0.113633	0.0370609	0.0592809	0.128339	0.107244	0.284988	0.408075
2019-09-12T03:13:21.362Z	1.82556	1.50683	0.658647	0.168285	0.68864	0.302602	0.124133	0.659213	0.0976659	0.109549	0.507041	0.49274	0.264766	0.129376	0.43542	0.239347	0.797408	0.1774	0.310426	0.356738	1.05477	0.709075	0.0845824	1.55273	0.0647172	2.27037	0.113773	0.064346	0.421355	1.58534	0.223189	0.487035	0.425674	0.0459026	0.428528	0.404722	0.505056	0.482713	0.214488	0.191342	0.234254	0.0959157	0.0812589	0.369053	0.125104	0.220609	0.41848	0.4049	0.732094
2019-09-12T03:13:21.382Z	159.733	14.3168	11.8725	1.60328	0.311941	0.446401	1.46615	0.0921902	0.124461	0.0272376	0.114285	0.300401	0.138397	0.214055	0.104068	0.0343013	0.691713	0.39467	0.0493821	0.0853148	0.0869752	0.127131	0.116184	0.191418	0.562536	0.0061793	0.120545	2.39849	0.0144055	0.00992184	0.721669	10.6947	0.574973	0.571914	6.47409	0.0317833	0.357575	0.397437	0.152766	0.332629	0.428432	0.347726	0.439354	0.184137	0.203137	0.0542617	0.112364	0.256081	0.0142923
2019-09-12T03:13:21.403Z	8.54103	2.45135	0.114306	0.499965	0.042936	0.448566	0.706917	0.0567342	0.0481484	0.215109	0.395658	0.360305	0.290915	0.0810482	0.290439	0.448996	0.130247	0.0169247	0.367037	0.56078	0.197211	0.0129347	0.166222	0.603108	1.17719	0.0570708	0.0741601	0.295614	0.0896768	0.0668821	0.136649	0.372361	0.244342	0.405636	0.587135	0.156809	0.124286	0.399378	0.291919	0.66644	0.140439	0.0775966	6.15797	0.0238023	0.170541	0.248348	0.453179	1.2753	0.188999
2019-09-12T03:13:22.300Z	0.107035	9.52894	0.440474	0.264412	0.0274774	0.0707054	0.36654	1.33643	0.0959436	0.229348	0.118804	0.0658283	0.163786	0.569295	0.0373806	0.000839458	0.0745166	0.493446	1.9884	0.0547058	0.02196	6.70488	25.7645	0.12728	0.466389	0.0107429	0.145848	0.362857	0.177321	0.0523287	0.00493075	0.035684	0.154255	22.9921	0.397819	1.45708	0.084311	0.136247	0.143868	0.0957934	0.191682	0.0369145	0.0398769	0.0421712	0.124013	0.905481	0.132706	0.0480799	0.137774
2019-09-12T03:13:22.321Z	237.101	46.7922	119.482	3.56578	0.296272	2.28948	0.733173	0.00554878	0.0676002	0.202841	0.621686	1.23862	3.02487	0.577746	0.0393112	0.0178654	0.0270968	0.04102	0.0154312	0.0226754	0.348483	0.422943	0.446228	0.381064	0.0213618	0.0607395	0.107428	0.455251	0.0195381	0.0641543	3.27475	0.0647479	0.10992	0.093709	0.124585	0.181409	0.0456967	0.0949456	0.227553	0.0701494	0.38471	0.105323	0.171509	0.108943	0.0952684	0.075233	0.389628	0.108673	0.088306
2019-09-12T03:13:22.341Z	1094.96	31.6127	21.9645	0.366027	0.1792	0.0483339	0.556075	0.156029	0.196255	0.222363	0.175303	0.198729	0.108138	0.135032	0.312225	0.198506	0.405059	0.0972339	0.150018	0.143691	0.122053	0.19241	0.195503	0.118558	0.741227	0.103232	0.0899637	0.0443589	0.367624	1.72943	0.0677336	0.250451	0.0936567	0.119207	0.894817	0.0794906	0.165162	0.131594	0.107734	0.193906	0.126448	1.38089	0.0978444	0.0274907	0.0485494	0.205011	0.368937	0.153471	0.0818415
2019-09-12T03:13:22.362Z	1.48251	0.970731	7.51794	3.63198	0.70947	0.30529	0.318227	0.556747	0.148023	0.060952	0.0176336	0.322529	0.458547	0.199816	0.258703	0.0323199	0.0570772	0.0566875	0.103352	2.26833	1.65533	0.322671	0.192945	0.198027	0.073313	0.0323859	0.14035	0.16033	0.00951194	0.379581	0.327628	0.50842	0.281953	0.187885	0.0314274	0.267227	0.15329	0.143738	0.088594	0.200276	0.355048	0.0731003	0.144718	0.36872	0.428706	0.0927171	0.0974505	0.0464455	3.74568
2019-09-12T03:13:22.382Z	9.57318	26.9163	1.18014	0.176462	0.587877	0.0207068	0.0254708	1.32306	0.234974	0.155686	0.87643	0.0489419	0.0737943	0.101321	0.53018	0.317098	0.293094	0.0299874	0.084658	0.0809965	0.0617436	0.0484059	0.103353	0.0338355	0.0663208	0.114066	0.021759	0.605979	0.269742	0.0771254	0.143341	0.199286	0.0245162	0.224763	0.234274	0.252612	0.238621	0.702977	0.160458	0.374251	0.497683	0.149128	0.0873119	0.0482207	0.161147	0.196634	0.279442	0.415424	0.17786
2019-09-12T03:13:22.403Z	111.85	20.7734	20.4821	3.12853	0.458127	0.322165	0.0765457	0.0599214	0.330099	0.382065	0.258459	0.0929045	0.0540188	0.0366474	0.0429372	0.0412207	0.0594273	0.0411546	0.21408	0.00504301	0.0678621	0.19669	0.0668396	0.0121375	0.00947115	0.0300775	0.828652	0.119922	0.0911802	0.238505	0.296161	0.187128	0.174679	0.352205	0.0451438	0.116042	0.103722	0.128756	0.104915	0.180152	0.851164	0.0962943	0.024321	0.0380368	0.0788662	0.0543717	0.26122	0.0023446	0.1871
2019-09-12T03:13:23.300Z	3.0946	1.16126	2.23718	1.76672	0.0242612	0.140562	0.123749	0.00182031	0.0329053	0.090421	0.162126	0.136946	0.0671048	0.0896595	0.155395	0.218896	2.27783	0.242967	0.131123	0.0801924	0.132768	0.10904	0.168973	1.01887	0.139065	0.0370658	0.0434246	0.307201	0.252674	0.121759	0.0935608	0.179243	0.299132	0.772769	0.363822	0.0643551	0.206745	0.161079	0.325982	0.341433	0.379449	0.0225591	0.0351478	0.0748085	0.00949824	0.020584	0.0251857	0.0272871	0.0625417
2019-09-12T03:13:23.321Z	91.9436	2.88046	0.0219468	0.0984118	0.0855567	4.33557	0.0200775	0.00370941	0.0123325	0.00307586	0.0530659	0.0193333	0.0144861	0.58517	0.090436	0.165355	0.1799	0.124569	0.0228275	0.0471116	0.162228	0.0516616	0.0493786	0.0646185	0.413615	0.0883614	0.0156297	0.0148863	0.0102592	0.0134482	0.0284202	0.064012	0.0196074	0.0498329	0.352912	0.135834	0.0792974	0.102909	0.0900942	0.0526817	0.0445564	0.037354	0.324339	0.0422099	0.0431159	0.0424156	0.03869	0.0449302	0.0392734
2019-09-12T03:13:23.341Z	66.6233	8.16155	3.44899	0.382448	0.0164625	0.244874	0.116997	0.0740529	0.651729	0.102973	0.0585946	0.0622428	0.678014	0.0295974	0.069267	0.0955087	0.179081	0.0441914	0.0190345	0.0814658	0.108911	0.0768845	0.523912	0.136095	0.0347948	0.0195545	0.0467459	0.0561281	0.110929	0.0178999	0.309686	0.0600084	0.0299382	0.0340245	0.0348945	0.049553	0.0414754	0.0861762	0.202774	0.346862	0.202437	0.0918827	0.0219605	0.0487575	0.0707887	0.0623484	0.0405038	0.0579631	0.938555
2019-09-12T03:13:23.362Z	50.4148	47.1229	23.518	0.236795	0.0314399	0.01098	0.0289288	0.119608	0.018815	0.00413697	0.00484116	0.027335	1.38371	0.479107	0.431001	0.16356	1.26281	0.0042366	0.0281386	0.046722	0.114292	0.275572	0.0817938	0.0759753	0.0766168	0.0672079	0.0621438	0.0749582	0.041093	0.0455561	0.0455921	0.158996	0.140516	0.105461	0.285178	0.59866	0.0746195	0.0881181	0.118423	0.170701	0.127988	0.0724271	0.00195759	0.0404356	0.0905221	0.0352169	0.0188364	0.129472	0.0874966
2019-09-12T03:13:23.382Z	1.29908	29.8579	58.0064	1.62725	0.0115001	0.0268866	0.159082	0.0315064	0.194618	0.186528	0.0268973	0.0565836	0.055663	0.125113	0.0662745	0.13066	0.0979288	0.103612	0.286912	0.108771	0.0826289	0.0423741	0.0530519	0.0734909	0.0520196	0.103096	0.173422	0.119985	0.0336341	0.0376271	0.0482102	0.160751	0.0596613	0.0561454	0.0521088	0.128714	0.0719939	0.0190951	0.0892549	0.210014	0.839028	0.117569	0.0307583	0.0167767	0.0126638	0.0484201	0.0640721	0.125968	0.127134
2019-09-12T03:13:23.403Z	13.2913	0.224964	0.131219	0.285274	0.193239	0.116575	0.197728	0.0804398	0.0687138	0.0452705	0.150056	0.290269	0.745554	0.415517	2.21812	0.0809236	0.0264178	0.0705492	0.0366951	0.117325	0.110819	0.0432716	0.0246719	0.0256337	2.36255	0.138032	0.0934162	0.0393179	0.0709248	0.130639	0.0949484	0.0190134	0.0303823	0.0151878	0.240463	0.020297	0.0167506	0.0560423	0.120376	0.0580828	0.494336	0.227236	0.0112027	0.0236823	0.0296625	0.010712	0.0182975	0.0165265	0.131491
2019-09-12T03:13:24.300Z	5.91774	2.39203	0.607417	0.632871	0.140597	0.568724	0.012038	0.00492441	0.0170838	0.17959	0.0744662	0.115022	0.0304194	0.0169362	0.0477056	0.176558	2.57687	0.142687	0.27146	0.0694727	0.0225994	0.0219577	0.028909	0.0544225	0.0594483	0.0579947	0.00594972	0.132836	0.0985954	0.0993764	0.218264	0.0737029	0.195734	0.271095	0.0511958	0.155907	0.0688004	0.217902	3.48563	0.27212	0.182365	0.0155235	0.0157129	0.0263534	0.0362185	0.0435359	0.0637933	0.0111218	0.0149705
2019-09-12T03:13:24.321Z	20.0556	449.422	15.3825	0.166272	0.0256724	0.0554661	0.277704	1.83719	0.000200633	0.0319361	0.0184519	0.0581316	0.0524277	0.0668753	0.0263197	0.00940354	0.00662025	0.0104124	0.785412	0.076883	0.00798015	0.0132243	0.0417167	0.0735978	0.244919	0.0532725	0.0312765	0.0127557	0.0580956	0.00641777	0.00625927	0.021939	0.434321	0.0407755	0.0176674	0.00140203	0.221535	0.0217363	0.00793894	0.00622374	0.0265564	0.0448806	0.0691019	0.00440371	0.0170277	0.107531	0.0463919	0.0365492	0.0192135
2019-09-12T03:13:24.341Z	1.17024	1.17454	0.599566	0.342488	2.50053	0.347623	0.160359	0.132115	0.33491	0.055984	0.0126782	0.0605049	0.100754	0.0165241	0.0316889	0.15186	0.0658539	0.200082	0.0114425	0.0258502	0.0893221	0.0390682	0.0138312	0.015115	0.00800354	0.0209064	0.229758	2.41152	0.011613	0.0181919	0.0355934	0.0225426	0.134347	0.170126	0.141811	0.390106	0.0150784	0.0252923	0.0181587	0.0486688	0.509919	0.0244679	0.013695	0.0228923	0.0146075	0.00138746	0.0166781	0.0103273	0.0222094
2019-09-12T03:13:24.362Z	370.485	1.33641	0.203897	0.0569104	0.303886	0.0635738	1.0079	0.244365	0.471949	0.119687	0.0101384	0.00206072	0.00372776	0.194046	0.0196172	0.0366912	0.481416	0.152577	0.057971	0.0540114	0.131644	0.0370674	0.058312	0.0120411	0.00959487	0.0210259	0.0440424	0.0265997	0.0810686	0.288802	0.00779999	0.0856884	0.0314635	0.0787435	0.105408	0.0122803	0.0461174	0.333443	0.468106	0.26545	0.03532	0.0107508	0.0108105	0.00509622	0.00536732	0.0151287	0.0100441	0.0078505	0.0125506
2019-09-12T03:13:24.382Z	0.944854	4.66262	0.898357	0.182338	0.173636	0.00721369	0.0742207	0.00517361	0.267368	1.31161	0.106805	0.142222	0.240121	0.12107	0.00803996	0.0430862	0.373249	0.00303466	0.00617969	0.0207897	0.00607349	0.000305058	0.00927602	0.00795185	0.0360838	0.196893	0.0874569	0.115848	0.508954	0.0785228	0.0177468	0.00170718	0.00601143	0.0337698	0.106166	0.084256	0.0130731	0.00330628	0.0146468	0.0166539	0.0302603	0.021924	0.0162583	0.018292	0.047469	0.0154952	0.0681858	0.351411	0.0278347
2019-09-12T03:13:24.403Z	1.88462	15.4748	0.582989	0.0114239	0.032832	0.25927	0.35335	0.93954	213.611	0.0369977	0.019685	0.187481	4.8625	0.0377051	0.0254926	0.234291	0.423026	0.0219176	0.0449848	0.0345295	0.0117254	0.0379151	0.0689926	0.0187844	0.109241	0.0728407	0.0238132	0.0182488	0.0137735	0.00198192	0.0447839	0.0486988	0.0398691	0.050305	0.13394	2.19206	0.811185	0.133898	0.0172314	0.0183724	0.0218498	0.140523	0.0214514	0.0198914	0.00466586	0.243511	0.00447858	0.00866071	0.00280075
2019-09-12T03:13:25.300Z	3.75697	9.10954	0.684959	0.0094695	0.00926766	0.00755425	0.106998	0.0231905	0.00350456	0.00453075	0.00180185	0.0110478	0.000488037	0.0421868	0.431209	0.137348	0.164061	0.0517577	0.0482922	0.576454	0.0284614	0.000686762	0.00511228	0.0055528	0.00300054	0.00770679	0.0256941	0.115524	0.0790686	0.026967	0.358719	0.145622	0.0293877	0.0196368	0.00750523	0.0366617	0.0212889	0.0240022	0.0499364	0.0437534	0.0165374	0.0133202	0.106828	0.0196924	2.58947e-07	0.00272692	0.00639599	0.153472	0.00444997
2019-09-12T03:13:25.321Z	2.29988	19.0525	3.01226	0.473928	0.252061	0.317048	0.958326	0.651966	4.00353	0.172125	0.05422	0.0193239	0.0295811	0.00581196	0.140301	0.156374	0.0903105	0.0319634	0.0731565	0.0392772	0.0262664	0.0153998	0.0185077	0.0727622	0.0831967	0.611511	0.248235	0.0866097	0.0986352	0.067278	1.76452	0.10679	0.0748529	0.410562	0.0919104	0.0474602	1.39177	0.213144	0.326936	1.16714	0.646054	0.909067	1.07972	0.0453478	0.00473585	0.00869963	0.243491	0.0738747	0.0297651
2019-09-12T03:13:25.341Z	106.852	38.8411	1.12628	0.211496	1.49018	0.0453296	0.0358709	0.763101	1.08055	0.286325	0.0892355	0.0312301	0.111837	0.461592	0.183004	0.104957	0.194737	0.0768507	0.171632	0.0155718	0.012832	0.0132601	0.0104016	0.00201247	0.0399265	0.173252	0.178699	0.111695	0.207735	0.0039811	0.00385216	0.0509313	0.116867	0.0199188	0.188412	0.0388716	0.0184312	0.130262	0.252003	0.0665124	0.177189	1.65135	0.0041503	0.244585	2.24637	0.0151248	0.00382275	0.0113392	0.0249267
2019-09-12T03:13:25.362Z	1.32338	1.33793	0.60443	0.516331	1.13307	5.92021	0.0130269	0.121801	0.0773729	0.189096	5.26321	21.6902	0.192776	1.2622	0.396825	0.00735893	0.00190364	0.0172957	0.0711885	0.0225082	0.0464218	0.0790175	0.0704066	0.011716	0.0214017	0.122769	0.0317335	0.00383645	0.230014	0.40862	0.266089	0.204698	0.168567	0.271372	0.15774	0.705804	0.128816	0.0980098	0.319046	0.153717	0.0834158	0.126868	0.0421558	0.0236786	0.375917	0.0397213	0.00498637	0.017077	0.0858447
2019-09-12T03:13:25.382Z	0.558415	1.94689	5.05971	1.11942	0.00758428	0.00808232	0.0438174	0.180702	0.321315	0.0824335	0.284094	0.10648	0.0282541	0.02306	0.0987159	0.0224503	0.00100541	0.0440451	1.46188	2.76539	0.030109	0.0922301	0.011738	0.142531	0.168305	0.0127138	0.0105018	0.182771	0.00454261	0.00611364	0.00222108	0.00195506	0.0303587	0.0495876	0.00358388	0.0390392	0.0228189	0.0197356	0.00744983	0.0049295	0.0428676	0.0971667	0.0125505	0.00281935	0.00196902	0.000806432	0.00761428	0.322183	0.0882525
2019-09-12T03:13:25.403Z	4.00894	1.98796	0.862384	0.848289	0.167437	0.0678625	0.043971	0.0335865	0.0563842	0.0205609	0.00987343	0.0300908	0.0105596	0.0373157	5.27841	1.62861	0.640999	0.147438	0.0107207	0.0749717	0.0491998	0.00609347	0.00326114	0.0601442	0.0405312	0.00409715	0.0100977	0.00130934	0.0180977	0.0629846	0.080543	0.505925	0.315135	0.973751	0.357493	0.0452257	0.0238355	0.000496801	0.0041648	0.0781922	0.133546	0.142964	0.0404476	0.00671865	0.0134279	0.0667717	0.0349054	0.0058189	0.00469839
2019-09-12T03:13:26.300Z	240.265	279.447	164.608	15.6402	9.83536	3.06858	0.32024	0.0471288	0.0483944	0.155562	0.0164995	0.0475197	0.332201	0.115096	0.0534907	0.0150943	0.00570454	0.0490353	0.0037516	0.00821982	0.00594527	0.0497191	0.0942556	0.103186	0.0394356	0.0365893	0.0451475	0.007077	0.00344049	0.215487	0.107314	0.111883	0.0134155	0.0244985	0.151848	0.174083	0.00361677	0.222676	1.13659	0.304942	0.0615543	0.0110547	0.0111075	0.0123348	0.111656	0.139094	0.0372181	0.0188717	0.0411027
2019-09-12T03:13:26.321Z	810.431	146.6	2.08262	0.899652	0.0405776	0.552656	1.29494	0.0368212	0.203218	0.376943	0.114378	0.0632021	0.433503	0.293588	0.185073	0.0170389	0.0381373	0.0952883	0.0594966	0.0423531	0.0561381	0.0528593	0.00632738	0.0136118	0.129186	0.553933	0.569278	0.00529095	0.240017	0.0173225	0.00313173	0.0674396	0.0937092	0.00322951	0.0308438	0.0254819	0.00994263	20.3543	0.104201	0.00510054	0.000254146	0.0273619	0.000641031	0.0110364	0.0340645	0.0739834	0.0688447	0.144661	0.123405
2019-09-12T03:13:26.341Z	0.2461	18.868	2.35201	5.31657	0.31631	0.0554966	0.985493	0.670547	0.0309126	0.00259018	0.00282566	0.0396538	0.193696	0.447981	0.129854	0.0822633	0.00942926	0.0758199	0.00550521	0.00409517	0.439938	0.0210429	0.0123021	0.00665227	0.0254049	0.493605	0.165091	0.0294073	0.0882164	0.0112298	0.115518	0.00323853	0.0360924	0.0105191	0.00938717	0.051804	0.00718445	0.061993	1.63238	0.373825	0.043219	0.0811182	0.0251474	0.0655991	0.0238684	0.0189504	0.104578	0.0211254	0.0223282
2019-09-12T03:13:26.362Z	6.01012	0.81976	0.173671	0.0900094	12.6146	10.7458	1.55626	0.0383779	0.0236571	0.0141163	0.00332652	0.197044	0.225685	0.810923	0.434134	1.25664	0.258772	0.111115	0.0573879	0.709923	0.141298	0.323317	0.20468	0.32509	0.106101	0.0696059	0.0317497	0.0472646	0.190287	0.0332543	0.0283906	0.016086	0.0852456	0.0305795	0.012945	0.090834	0.232328	0.0685643	0.170107	0.0894077	0.00676793	0.0229905	0.00392079	0.0365729	0.18524	0.0379868	0.00860766	0.0187427	0.00156237
2019-09-12T03:13:26.382Z	3.00884	47.5318	33.6814	3.01914	0.463191	0.184558	0.131752	0.683876	0.367314	0.144501	0.0411978	0.15839	0.206061	0.198738	0.0653367	0.116258	0.162042	0.28183	0.017066	0.0107349	0.216224	0.418449	0.00522841	0.00291713	0.000649769	0.0839042	0.0979815	0.0279221	0.0257057	0.180062	0.102352	0.263788	0.0328401	0.0522924	0.0284133	0.0101057	0.00744744	0.017549	0.391831	0.1583	0.0508378	0.16302	0.00289812	0.0164861	0.0612952	0.0267855	0.0313383	0.0299668	0.0153747
2019-09-12T03:13:26.403Z	11.1863	205.364	0.604718	0.422389	0.303435	0.987942	0.257831	0.156795	0.0337161	0.00573255	0.0344479	0.096271	0.148418	0.0933789	0.0849598	0.0699672	0.396623	0.00127824	0.640013	0.424418	0.301842	0.0751434	0.0847432	0.0176227	0.0185435	0.0200492	0.00106536	0.0694158	0.0358671	0.042877	0.220671	0.0106828	0.045784	0.00167635	0.00771796	0.000865608	0.00926039	0.013553	0.00722534	0.00280891	0.0488276	0.161677	0.945074	0.0154708	0.173928	4.2109	0.0187516	0.000999343	0.0179329
2019-09-12T03:13:27.300Z	2.80736	1.01869	11.9479	0.448745	0.675674	0.116438	0.0181194	0.117374	0.0228254	0.0103029	0.165218	0.196081	0.180182	0.0842538	0.0645553	0.110148	0.181811	0.087833	0.0314084	0.0728284	0.0535386	0.0586675	0.256772	0.277869	0.0965782	0.0220297	0.0723193	0.0246123	0.0239831	0.0462492	0.206125	0.194998	0.0999808	3.61986	0.6582	0.0356724	0.00242018	0.0419831	0.118858	0.16032	0.244697	0.206903	0.0613714	0.102541	0.0198193	0.0444207	0.106176	0.420368	0.0426038
2019-09-12T03:13:27.321Z	30.9412	28.2647	1.86243	2.62575	0.691564	0.213428	0.191557	0.239656	0.0565195	0.0386151	0.0982886	1.08769	0.332666	0.110944	0.100965	0.100641	0.098389	0.0893443	0.0183015	0.102196	1.32627	1.77068	0.194043	0.112032	0.104627	0.566352	0.0119062	0.00366327	0.00472677	0.103521	0.0324297	0.00543541	0.0122184	0.014483	0.174646	0.160174	0.10657	0.0718275	0.293946	2.18881	0.26048	0.0736321	0.0714	0.0496605	0.0285196	0.00747495	0.0132949	0.00234286	0.00915625
2019-09-12T03:13:27.341Z	204.701	33.3273	26.7563	1.12	0.0242726	0.0440761	0.679942	1.87567	0.29866	0.2655	0.148392	0.54088	0.127656	0.028271	0.0879077	0.0987534	0.129542	0.380064	0.317523	0.247723	0.770294	0.119665	0.00258723	0.095966	0.0318979	0.00148727	0.0141672	0.0442775	0.0471039	0.406681	0.273597	0.179462	1.62972	0.13518	0.0497297	0.0838919	0.103034	0.00538984	2.21322	0.509315	0.115371	0.0907479	0.0580524	0.0428277	0.0263668	0.0236937	0.00282411	0.748138	0.0903156
2019-09-12T03:13:27.362Z	5.15325	13.054	1.20482	0.210797	0.542348	0.244681	0.168659	0.252154	0.33074	0.0077821	0.0443521	0.0537293	0.0435116	0.887814	1.55969	0.620343	5.62443	0.0492089	0.313656	0.248393	3.72336	0.17296	0.145256	0.257586	0.454394	0.481555	1.30072	0.00686331	0.0291517	0.0490846	0.0614574	0.0286756	0.0501782	0.94977	0.300376	0.190943	0.145236	0.441802	34.0656	0.0959865	0.0529465	0.0338226	0.0522498	0.0579619	0.0886362	0.0547658	0.0793935	0.0369857	0.0884382
2019-09-12T03:13:27.382Z	3.01737	225.297	1.17029	0.173292	0.535463	0.366334	0.0426251	1.58828	2.43665	0.927424	0.378876	0.0445586	0.0134608	0.0351161	0.0104202	0.137406	0.142227	0.183606	0.075667	0.0994686	0.302091	0.366973	0.122575	0.136086	0.42975	0.258814	0.251929	0.107193	0.248049	0.151767	0.0219062	0.104269	0.164423	0.0143802	0.00663083	0.0363745	0.134684	0.137052	0.149776	0.268565	0.0653122	0.0457074	0.0286099	0.0819934	0.00246395	0.0332888	0.0285287	0.0223008	0.0230912
2019-09-12T03:13:27.403Z	2558.64	343.234	267.862	4.25767	0.0842478	0.0203185	0.200984	0.193851	0.025751	0.180107	0.397172	0.317726	0.0694224	0.188966	0.172678	0.0430439	0.852034	0.461477	0.15924	0.195478	0.418688	0.0216938	0.0397204	0.22702	0.0499765	9.31607e-05	0.617361	0.0495178	0.0322441	0.0078864	0.0370465	0.337858	0.0501179	6.90395e-05	0.00292522	0.0401246	0.316414	0.112988	0.0846794	0.0162026	0.00433701	0.0096505	0.12617	0.110519	0.0244775	0.000636236	0.00855762	0.102096	0.205737
2019-09-12T03:13:28.300Z	10121.4	2427.98	364.185	14.2574	103.233	0.584365	26.5253	19.7708	0.0145815	2.79177	3.13561	0.213827	0.0743871	0.0794758	0.801541	1.64532	1.77064	32.7009	1.03106	0.543248	0.599989	0.293013	1.97917	0.145465	1.27954	3.63176	2.32295	1.5128	13.3598	2.17778	4.23249	3.5008	0.738247	4.1025	2.33504	0.703707	1.03224	0.851862	0.926923	6.15963	1.60111	7.00157	1.98531	1.05848	0.208714	1.08405	3.1276	0.401055	0.308487
2019-09-12T03:13:28.321Z	912.892	400.625	103.461	37.0907	102.152	24.9631	0.857246	0.327957	5.26557	137.994	6.77732	3.57546	0.727181	8.90259	0.728499	3.00023	10.2806	6.15781	3.67618	1.18193	1.05415	12.6482	26.6491	3.37702	0.983952	1.23803	5.72259	1.81341	0.298719	18.0523	3.70494	0.792568	0.585355	0.498706	2.77963	10.122	1.86868	0.0142401	1.60178	0.264055	0.0562865	0.0585154	0.0580119	3.17243	0.107248	0.0809231	0.635824	0.0719459	0.706531
2019-09-12T03:13:28.341Z	76816.5	1522.12	0.837554	159.612	35.2862	30.8909	1.45578	1.74103	0.538367	0.599779	0.0914296	0.80876	4.891	0.386752	2.10355	0.446827	0.991501	1.86949	2.27468	3.45725	5.7103	3.68616	0.0646872	0.752277	2.93026	39.0266	143.183	12.615	32.0917	62.6206	1.57992	5.66767	8.74925	2.17899	0.17999	0.0327	0.109035	1.94336	1.37709	0.793921	1.48291	1.3229	10.2374	1.85	0.679542	8.62732	15.3017	2.32288	4.34082
2019-09-12T03:13:28.362Z	7004.59	497.458	0.68215	148.141	2.6372	0.0294919	0.15485	0.553452	0.718624	0.795955	0.175903	0.220916	1.39862	0.543055	0.857303	0.0623891	0.380105	1.76945	0.0928043	0.126979	0.186265	0.34177	0.476648	0.793221	0.997139	1.87536	0.620004	1.56756	36.5603	0.493254	0.139335	0.18508	0.668627	0.225333	0.0333042	0.52076	3.36799	0.706284	0.33651	0.389977	0.705172	0.381295	0.125216	0.402855	0.22903	0.201361	0.131242	0.0284749	0.541878
2019-09-12T03:13:28.382Z	1780.32	850.892	334.553	105.515	11.1951	0.328691	0.49417	1.79195	0.766917	0.0547068	0.323569	0.503544	0.569841	0.385401	10.4662	1.47327	7.74449	0.496344	0.765426	0.761645	0.269882	0.488674	1.7533	42.9856	0.128222	15.1095	0.592341	0.0403613	0.0650337	0.274197	0.889912	0.43488	0.813603	0.436218	0.0433095	0.660926	0.449227	0.399743	0.747574	0.704977	4.05095	1.57696	0.636898	0.00399451	0.294814	0.0496627	0.0386707	0.0392129	0.0198011
2019-09-12T03:13:28.403Z	1109.17	1325.46	194.808	11.3625	8.54164	11.678	0.522458	0.0944592	0.553599	0.120452	0.770761	0.228572	5.33812	1.47147	0.320683	0.661045	0.139799	2.46437	0.215167	0.087345	0.280571	3.22332	5.49669	2.8356	2.15952	0.753785	1.57683	2.50406	15.1738	1.6598	0.71499	0.386459	0.473068	0.147997	0.768188	0.0607694	0.438446	3.49835	0.603228	0.014482	0.157223	0.202743	0.0688287	0.0612347	0.31905	0.351688	0.21352	0.214315	0.0203268
2019-09-12T03:13:29.300Z	1.31488	1.06779	0.4263	3.75878	0.556861	4.5254	2.60026	0.549118	0.121661	0.162594	0.197674	1.9479	0.707402	0.566713	4.90657	0.678574	3.43147	2.1304	0.0602192	0.0791009	0.0234349	0.586947	0.499975	0.969269	0.040125	0.0217969	3.61953	0.437834	0.172781	0.126497	0.37353	0.653035	0.103235	0.188801	0.251009	0.345983	0.268417	0.159622	6.36149	0.28113	0.0589197	0.175218	0.178391	0.233582	0.245091	0.090501	0.13391	0.188189	0.293968
2019-09-12T03:13:29.321Z	0.741553	28.3945	5.94569	1.31795	1.80343	17.6126	0.286351	0.238184	3.1404	5.00684	1.33598	0.546631	0.0576326	1.57776	0.0689245	0.214667	0.062471	0.0855041	0.0446269	0.00197262	0.0661225	2.76058	0.0258803	0.0342583	0.00449745	3.74767e-07	2.57034	2.1684	0.158476	0.0278252	0.151909	0.157923	0.185037	0.0743603	0.224793	3.64324	0.534017	0.12742	0.0855407	0.121849	0.16625	0.205549	0.112091	0.185899	0.18162	0.123304	1.15568	0.00471927	0.0915586
2019-09-12T03:13:29.341Z	7.77164	246.913	579.426	11.5673	0.241374	0.72208	0.0781528	0.297813	3.18561	14.9706	1.30861	0.366842	0.497618	1.2742	0.52024	0.258484	1.07488	1.62112	0.315018	0.276892	0.0531863	0.00703762	0.118815	22.6172	0.295702	0.0349593	0.275211	0.187067	0.100869	1.1202	3.90703	0.0762788	0.249599	0.0299729	0.00707633	0.081743	0.225631	0.141025	0.12431	0.0521428	0.0731098	0.594874	0.0413467	0.057994	0.210864	0.270579	0.137984	0.605143	0.232073
2019-09-12T03:13:29.362Z	2.70756	5.16001	120.951	27.0859	25.7997	66.5958	0.442721	0.155783	0.107258	0.0477094	0.199489	1.03333	0.947707	0.874455	0.928114	1.04053	0.757036	0.020183	0.258624	0.398574	0.19556	0.32402	0.311503	0.18416	1.55161	0.1901	0.0273966	0.318285	1.00273	0.596231	0.513045	0.0113078	0.0882291	0.717978	0.113587	0.393011	0.216076	2.43029	0.211168	0.157987	0.24787	0.526981	0.0730877	0.0529192	0.118899	0.14975	0.286096	1.64002	0.00651889
2019-09-12T03:13:29.382Z	434.183	107.776	72.9398	6.34948	0.238058	2.48232	0.781338	0.593178	0.903467	1.64449	0.166036	0.192817	0.323617	0.198784	0.0449716	2.51683	1.54963	0.525392	0.928269	0.050829	0.185773	0.131538	0.14554	0.828987	0.0111168	0.177382	0.234751	0.163364	0.233239	0.431256	0.818805	14.9714	0.472026	0.0402739	0.0507378	0.00959362	0.0414024	0.0390292	0.0309696	0.214824	0.253348	0.00169002	0.65381	0.179615	0.0822351	0.113668	0.0242875	0.14995	0.292985
2019-09-12T03:13:29.403Z	0.553267	76.4504	15.4511	1.1586	0.323372	0.814361	0.363783	2.42761	0.364628	0.386324	0.666835	0.296124	0.204131	0.156547	0.0508564	3.16074	1.1017	0.994649	0.283119	0.304409	1.5845	0.261165	0.31138	0.356083	2.23946	4.3001	0.903258	0.0421111	0.253739	3.32767	0.507636	0.108147	0.158935	0.00759914	1.30169	0.0649175	0.109161	0.084958	0.175667	0.182346	0.0378252	0.00285453	0.0479074	0.0143444	0.103699	0.0280799	0.341274	0.174734	0.14549
2019-09-12T03:13:30.300Z	2.92684	248.299	87.9631	12.0187	2.64558	2.43243	1.55894	0.797302	0.283319	12.0574	0.0175942	0.347546	0.58671	0.171938	0.794075	0.19406	0.200289	0.314283	0.0160985	0.0679939	0.528296	0.573899	0.356817	0.000703844	0.0687333	0.00879217	0.17157	0.246168	0.505183	0.296447	0.0684611	0.531157	1.02244	0.321331	0.121453	0.0750839	0.913372	0.00527272	0.19021	0.605684	1.14534	0.435462	0.00969489	0.0192716	0.980845	0.165143	0.39874	0.180071	0.0267966
2019-09-12T03:13:30.321Z	6.54731	112.379	263.414	2.83203	0.794399	0.023998	0.787855	0.469682	0.460313	0.577283	16.9621	0.167147	0.476812	0.11625	0.892911	5.28169	9.77675	0.678132	0.495738	0.112787	0.1466	0.143543	0.179258	0.264689	1.81935	2.31861	1.34441	0.20903	0.364621	0.43058	1.14407	0.821651	0.258068	0.185064	0.0701479	0.040128	0.151985	0.0135332	0.120439	0.212134	0.660762	0.495711	0.145597	1.6764	2.24546	2.05729	0.0404384	0.113655	0.127881
2019-09-12T03:13:30.341Z	226.11	837.986	29.5787	11.8635	105.532	1.90561	0.181238	0.146316	0.191849	0.919655	0.234965	3.40965	1.09245	0.744245	0.693085	0.390224	0.278036	3.89386	2.98371	1.00613	2.53668	2.38555	0.221808	0.193285	0.00856076	0.354765	0.0296419	1.80017	0.0342491	0.0435385	1.13353	0.742289	0.77247	0.979852	1.40526	0.120739	0.00735305	0.532232	0.207732	0.107947	0.247074	0.0473098	0.0379775	0.0670633	0.124051	0.272088	0.433598	0.0722655	0.153685
2019-09-12T03:13:30.362Z	129.776	134.075	92.5833	0.763761	0.141076	1.00383	0.405507	0.175813	0.407013	0.580449	0.0171967	0.235382	0.0373491	0.869044	2.38261	2.00784	0.0713003	0.164157	0.215977	0.0816678	0.435225	0.33802	0.355359	0.286134	0.480579	0.239254	1.16954	0.57099	0.334775	0.168954	0.0397587	0.0890339	0.29895	0.12503	0.550893	0.142272	0.327558	0.20967	0.00940473	0.076281	0.0526696	0.17332	0.645425	0.167659	0.130601	0.274524	1.3555	0.21661	0.146477
2019-09-12T03:13:30.382Z	2907.14	59.2018	99.3233	2.88587	0.976937	2.82137	0.256109	0.0438602	0.700791	286.889	0.118845	0.693624	0.807206	0.39006	0.294643	0.503354	0.21376	0.33761	0.0241586	0.110816	9.66235	0.377533	0.150628	0.0261029	0.409386	0.0518648	0.158646	0.235314	0.589824	0.25365	0.0653144	0.0262272	0.382279	0.158463	0.101818	0.279273	0.238176	0.0416571	0.415829	0.269595	0.109252	0.528247	0.289226	0.12027	0.241311	0.408957	0.231819	0.169315	9.99301
2019-09-12T03:13:30.403Z	23.4544	35.5933	42.0586	21.1323	0.294514	2.07147	0.0408992	0.754869	0.292155	1.17952	0.822581	1.84437	0.992922	0.273115	1.03522	3.13642	0.553985	1.5397	0.410731	0.779425	0.240084	0.559732	0.734632	0.915933	1.44845	2.41096	0.0884079	0.0376442	0.0418913	0.135332	0.113283	0.0796139	0.13165	0.252574	0.17966	0.289277	0.108666	0.890821	1.06998	0.438177	0.143672	0.78022	0.742698	0.474106	3.51663	0.405272	0.363618	0.101791	0.139614
2019-09-12T03:13:31.300Z	12.3038	44.2147	50.5633	91.6306	33.7723	1.71504	3.70167	0.823966	0.223152	0.183373	0.192495	1.13777	24.6346	0.336435	0.0378719	0.941736	0.519675	0.461658	0.334881	0.0979991	0.00153822	0.147415	0.363683	0.690232	0.117178	0.194235	0.862599	8.31242	0.145565	1.16649	0.364919	0.119674	0.00449637	21.5811	0.64887	0.347505	0.603535	0.791888	0.29839	0.590562	0.134575	0.202878	0.418829	0.416985	0.400292	1.3051	0.0939164	0.259977	0.194874
2019-09-12T03:13:31.321Z	26.7341	151.998	80.549	3.74652	2.65068	1.33603	0.708775	0.152407	0.170024	0.108029	0.359898	0.454374	0.385247	0.584218	1.35985	6.38197	0.598582	3.4118	6.34996	0.713829	0.0343116	0.970371	0.432093	7.0477	0.514114	0.644387	0.341161	0.000811023	2.92975	0.106797	0.177678	0.303397	0.207227	0.0478967	1.74687	0.421058	0.0259112	0.171696	1.64815	0.0897032	0.159941	0.477413	0.739527	0.422394	0.278744	0.261992	0.387107	0.387011	0.248813
2019-09-12T03:13:31.341Z	1.08365	0.80649	1.03063	0.216603	0.247009	6.59023	1.86168	0.946352	0.578592	0.515786	0.498756	0.802101	0.963937	4.54253	0.110199	0.142676	10.7026	35.881	4.88777	0.352957	0.232767	1.36357	0.721539	1.66884	0.065091	0.421881	0.232122	0.179684	0.261358	0.215298	0.166851	0.158052	0.544886	0.0437558	0.149357	0.231689	0.17978	0.276906	1.06597	0.317483	5.8038	0.178403	0.744597	0.217569	0.0964612	0.26129	0.295893	0.0405906	0.0682639
2019-09-12T03:13:31.362Z	31.7952	6.25011	1.23204	0.379098	1.0549	4.08862	0.756821	6.81097	1.58266	1.01286	0.0806231	0.770139	3.44201	2.86936	1.98378	0.462845	53.5014	4.76512	0.394779	0.211646	0.193868	0.236815	0.102889	0.297352	4.03132	0.178581	0.139667	0.0850853	0.126701	0.042793	0.0858875	0.342023	0.449803	0.311818	0.355755	0.244898	0.217214	0.400521	0.588848	0.261407	0.076885	0.663227	0.890872	1.90735	0.483552	0.410843	0.874792	0.688891	0.53773
2019-09-12T03:13:31.382Z	0.85984	44.8503	870.69	356.881	3.52564	28.3029	2.3199	0.0735209	0.45933	0.593992	0.200006	0.151424	0.618398	0.522126	0.482907	1.08744	0.222039	0.710233	0.273507	0.37295	0.403038	0.208038	0.190799	0.369244	0.134849	0.299962	0.222423	0.103239	0.146181	1.00477	3.10108	1.02509	0.0341686	1.27577	0.169643	0.451876	6.8102	5.36855	0.216244	0.307992	0.454062	0.347388	0.357627	1.32463	0.0899142	0.202474	0.251269	0.351599	0.0268476
2019-09-12T03:13:31.403Z	18.2304	2.07735	51.2223	748.737	1.44345	0.182033	0.415176	0.335654	0.154265	0.317804	0.419527	0.543027	0.271899	0.0979335	0.194018	0.387228	0.362633	0.436716	0.201903	0.257691	0.161134	1.28758	0.37466	0.306225	1.54615	0.806417	0.544162	1.17932	0.407348	0.609982	0.0613623	0.0221842	0.0767704	0.3443	0.118077	0.149539	0.36563	0.221852	0.505726	0.26283	0.563917	0.321759	0.0357301	0.038361	0.471264	0.75891	0.919293	1.3287	0.704592
2019-09-12T03:13:32.300Z	5.42268	50.0189	283.528	503.155	2.75445	2.07325	2.31994	0.833294	0.960571	0.604573	0.189754	0.480655	0.593907	1.14609	1.04861	1.86048	0.757438	1.70162	0.182886	0.275826	0.235655	0.12864	0.16477	0.540386	0.55164	0.0780114	0.632914	0.397343	0.822856	0.0108277	0.249446	0.0782027	0.566581	0.959925	0.694765	0.517739	0.172871	0.322189	0.299878	0.211224	0.393285	0.557521	0.174465	0.122493	0.206352	0.361852	0.122571	0.110711	3.61608
2019-09-12T03:13:32.321Z	67.8646	43.2415	30.404	6.21977	2.46303	0.104323	0.0931631	0.351829	2.32875	31.6963	0.0460389	1.34017	2.48298	0.938384	0.839416	0.0603881	0.0772323	0.130209	0.77596	3.52753	0.307187	0.230828	0.0878668	0.134851	0.039001	0.88499	0.495064	0.028098	0.144052	0.137665	0.133992	0.823281	1.50226	1.44855	0.854058	0.0829862	0.124533	0.195968	0.328766	1.05831	1.94488	0.568394	0.196843	0.16018	0.626606	0.445306	0.388588	0.289326	0.340068
2019-09-12T03:13:32.341Z	83.8138	120.556	99.4178	15.2966	3.02403	0.319653	0.290657	3.44082	0.143971	0.142023	0.101966	0.260093	2.10433	0.153175	0.299748	1.6649	0.888421	1.76085	0.865991	2.5568	1.22668	0.0418096	6.72554	1.77957	1.46474	1.14156	0.545678	0.433682	0.439403	0.537741	0.299741	0.481926	0.138666	0.302865	0.169638	0.16576	0.261312	0.240238	1.68156	0.10205	0.067613	0.35339	0.825992	0.295844	1.07274	0.00680357	0.176805	0.206192	0.423717
2019-09-12T03:13:32.362Z	649.945	12.7251	38.428	2.02899	0.343537	0.397589	0.474728	0.0523604	2.12163	1.22087	0.563931	0.334684	0.449744	0.721101	0.0352453	0.116457	0.11703	0.378287	1.21304	0.0263076	0.66095	0.36316	0.26779	0.304589	0.258176	0.396587	0.139957	0.795149	0.0277754	0.0220837	0.148862	0.321773	0.348792	0.220389	0.0718902	0.0735152	0.413272	0.310362	0.0319244	0.0715749	0.84443	0.572005	0.228623	0.115959	1.16991	0.282639	0.236463	0.0422381	0.270031
2019-09-12T03:13:32.382Z	1351.57	186.633	21.1009	3.50125	5.28884	1.89194	0.963518	0.60418	0.31228	1.24842	1.19877	3.10516	5.06143	1.02383	0.100142	0.128471	1.13153	241.604	0.251769	0.650431	0.219936	0.307749	0.16766	1.82034	0.520163	0.106165	0.0512487	0.157502	0.222146	0.176951	0.240463	2.56921	0.127583	0.297773	0.0536954	0.13371	0.166466	0.169936	0.228754	0.532251	0.982482	0.366836	0.011485	0.533081	0.567926	0.361332	0.345504	0.239978	0.241073
2019-09-12T03:13:32.403Z	512.641	2378.02	274.954	348.944	19.0767	2.08989	2.79521	0.163107	0.569261	0.590571	0.828045	0.403371	0.950841	2.09114	1.27917	0.669682	0.215086	0.117675	0.261656	0.102421	1.60555	0.997637	1.65804	0.716711	0.42992	0.311189	0.217386	0.304968	0.673443	0.92206	0.81978	0.449872	0.416357	1.46487	0.461639	0.23044	0.314407	0.302226	0.0684722	0.165061	1.06182	1.41283	0.849874	0.0155973	0.155666	0.083318	0.0930412	2.80644	0.386988
2019-09-12T03:13:33.300Z	500.052	748.395	655.76	5.10017	0.840802	2.58791	0.491716	1.16735	2.04351	1.64629	0.309483	0.284309	38.8262	11.1897	1.97491	0.81027	0.177145	2.04882	0.360102	0.466149	0.371913	0.57071	4.39476	0.428808	0.406391	0.0543898	0.519229	0.262546	1.87974	4.43493	0.749152	0.420898	0.299741	0.489965	0.641052	0.034965	0.139656	0.101618	0.219263	0.350144	0.483125	0.756675	0.625567	0.156019	0.142402	0.242147	0.304576	0.13365	0.315808
2019-09-12T03:13:33.321Z	2531.58	1583.33	182.723	62.891	24.218	7.51176	0.805441	0.832813	0.454844	0.263194	0.843161	0.372725	0.364371	0.249867	0.236636	0.0745634	0.413512	14.9517	0.67882	2.19827	3.88821	1.33211	0.181588	0.256622	0.815857	0.791499	0.841243	1.59809	0.629288	1.19551	1.5115	19.1294	0.0362086	0.129046	0.319772	0.17308	0.317628	0.353613	0.396948	0.358755	0.238382	0.066426	0.225591	0.302917	0.311637	0.194775	0.0758346	0.479859	0.590852
2019-09-12T03:13:33.341Z	13027.2	754.427	128.305	2.04828	7.31797	8.91593	0.386051	0.0444643	0.830699	1.36275	0.388007	0.41281	0.759926	7.46119	1.23924	0.869461	0.858573	13.0231	3.08516	1.75241	4.13936	1.26958	0.250701	0.380285	0.199949	0.0668786	0.221791	0.0407499	1.36983	0.193864	0.220326	0.614037	1.61245	1.63228	0.00422467	0.110567	0.132081	0.0180312	0.28545	0.314483	0.314772	0.239595	0.334807	0.366777	0.44182	0.193589	0.0245057	0.366803	0.276583
2019-09-12T03:13:33.362Z	1.24725	116.644	2.38957	1.62199	0.466191	0.248541	0.120133	0.0391977	3.94331	1.02125	0.359379	0.158048	0.355484	2.13896	0.554185	0.112138	0.31572	0.0875638	0.0429346	1.92227	0.73276	1.77315	0.605711	0.400625	0.29513	0.143868	0.403834	0.31226	0.11681	0.0708973	0.370362	0.347944	0.459627	0.497014	0.36132	0.563779	0.377036	0.0945074	0.395796	0.334618	0.205221	0.32496	0.0920868	0.133382	0.101799	0.0698615	0.381149	0.232727	0.199206
2019-09-12T03:13:33.382Z	175.057	29.8159	3.24934	2.65146	2.88227	0.225155	0.339557	0.202366	1.14704	0.661349	0.462287	0.430939	0.202954	0.529653	0.789066	1.35315	0.327813	0.0671273	0.526491	5.7068	0.231593	0.378512	0.192629	0.110506	0.260123	3.27873	42.8828	0.260941	0.183427	0.180187	0.0901012	0.121461	0.242468	4.6314	0.762898	0.211949	0.213822	0.158706	0.339458	0.559581	0.445354	0.0382065	0.39525	0.469519	0.374165	0.27853	0.253747	0.107837	1.39732
2019-09-12T03:13:33.403Z	47.9081	70.3207	14.2095	5.76529	1.50543	1.27203	3.12013	0.197235	0.238248	0.401716	0.694626	4.42605	0.169136	0.531905	3.23821	0.668737	0.500854	13.8165	2.60268	1.79494	0.337981	0.311489	0.0553245	0.178613	0.333559	0.381288	0.417219	0.15465	0.888519	2.16004	0.102446	0.200571	0.413792	0.924393	1.54128	0.325453	0.763141	0.14172	0.278381	0.444115	0.111282	0.284803	0.579375	1.34215	1.29231	1.98492	0.920082	0.232834	0.365429
2019-09-12T03:13:34.300Z	253.399	59.2388	143.935	4730.15	351.746	3.67294	2.81226	17.5432	1.10212	0.443643	1.71848	6.25062	1.39458	0.264994	0.531197	1.01344	1.78506	1.63385	0.327914	0.340268	0.00706401	0.689393	0.971442	1.27343	0.725919	2.85125	2.64572	0.361187	1.31541	10.4735	0.433621	0.111762	1.28326	394.56	35.4967	0.615278	1.52221	1.16863	0.211031	0.330918	1.02799	1.15783	0.277221	0.188426	0.258138	0.0970574	0.215924	0.349324	0.330755
2019-09-12T03:13:34.321Z	1237.66	1175.19	1202.45	12.2334	236.309	0.047183	0.475037	0.624958	5.33329	0.390235	0.949887	0.107391	0.102005	0.25201	1.04807	0.251977	0.0666445	0.299345	3.97689	0.993713	0.310799	0.17468	2.2775	0.301444	0.31905	0.274804	1.03483	0.477778	0.508465	0.156626	0.931067	0.892069	0.451927	0.300684	0.278141	0.127441	0.207153	0.598029	1.23094	2.44375	12.6576	1.85742	0.55305	0.290146	0.292702	0.919449	0.90584	0.25657	0.242823
2019-09-12T03:13:34.341Z	2914.23	795.743	395.254	12054.2	21.5012	36.6252	13.5157	3.78999	0.376886	0.46555	0.368212	0.233498	1.3242	0.690748	0.483929	0.61826	2.2556	0.134949	3.77087	0.408065	0.209297	0.00796676	0.221789	1.07999	0.883295	0.203594	0.352196	0.80575	0.672746	1.19249	1.27038	0.785442	0.56496	0.782444	0.662402	1.90371	0.350789	0.235196	0.353013	1.08195	1.64253	10.1268	0.612914	0.152657	0.701278	0.672469	0.327633	0.00131988	1.13053
2019-09-12T03:13:34.362Z	2095.51	2362.04	1592.49	199.162	59.7432	5.38191	11.8092	1.52126	1.55618	3.45313	0.185493	3.56621	0.852074	0.53296	0.0561904	0.420432	0.455026	1.25438	1.15212	5.40713	1.1233	1.65854	1.12451	0.0952206	0.128782	0.185651	0.806921	0.206515	0.547756	0.131859	0.26152	2.70041	0.969684	0.320949	0.225129	0.0921873	0.412651	0.752496	0.0655568	3.27191	0.60277	0.272214	0.318947	0.147786	2.32239	0.390508	0.132338	0.226575	1.12278
2019-09-12T03:13:34.382Z	133.721	5.67293	52.6217	13.1405	46.7907	1.51758	0.150426	1.16911	2.8573	17.3289	0.750523	8.62556	1.19798	0.633373	0.502202	0.0473025	0.557428	0.237586	0.419681	0.081906	0.428141	0.0522979	2.17807	2.33293	1.0531	0.152554	0.272885	0.19403	0.0264376	0.881614	0.458951	0.739212	0.201373	5.33761	0.0441922	0.0936937	0.384868	0.687694	0.0905746	1.36021	0.45494	0.100069	0.0151433	0.754734	18.9265	0.543739	1.44674	0.385873	0.285635
2019-09-12T03:13:34.403Z	90458.6	1565.45	137.702	61.162	2499.63	1.5814	6.68467	4.91452	3.50906	1.26475	2.31844	0.847214	0.223163	0.709973	0.654675	0.710204	2.67514	0.274467	3.75818	0.782301	0.568709	0.161096	3.95923	1.68213	0.323592	0.0698845	1.62224	1.55982	1.50296	1.91693	1.71047	0.474367	2.14892	3.85154	1.41867	0.268578	1.0458	0.738061	1.09459	0.263601	0.464317	0.709269	5.65879	1.1178	0.241739	0.482601	0.80809	2.75246	0.545334
2019-09-12T03:13:35.325Z	34.5082	87.0098	82.9944	4.50484	11.855	3.41418	0.241357	5.94932	0.429741	0.304901	0.662315	2.00049	3.51488	0.461124	0.00227147	0.144583	0.358246	0.722891	4.84001	3.70887	0.215999	0.042309	0.153871	1.85859	0.491259	0.185667	0.287329	0.334128	0.246561	4.97033	0.0350351	0.254981	0.582258	0.288075	0.280826	0.0156612	0.489101	0.359056	0.288194	0.247967	0.108126	0.31182	0.162029	0.209221	0.0146997	0.321589	0.360176	0.185913	0.105263
2019-09-12T03:13:35.346Z	7.08985	10.2655	16.9471	37.855	37.0822	2.72018	0.905202	1.85928	0.213209	2.00612	1.99072	32.8725	4.72779	0.0670904	0.115501	2.9116	0.477775	0.0451065	0.0946297	0.235433	0.0308152	0.231012	0.218017	0.384498	0.270362	0.212938	0.507141	0.776566	0.387442	0.35394	0.315361	0.201486	0.189617	61.9089	0.444707	0.126671	0.367299	1.06668	8.80968	0.234154	0.0993007	0.27452	0.456488	0.0595216	0.0590662	0.0199561	0.280585	0.387841	0.0503294
2019-09-12T03:13:35.366Z	281.003	12.015	4.17558	8.42165	8.26358	0.701772	1.62667	0.0436122	0.0935871	0.0337948	3.17119	1.09943	0.224534	0.132105	1.16796	1.98426	0.233238	0.288676	0.263744	0.0957444	0.0920774	0.10158	0.306782	0.736188	7.80474	0.134289	0.180426	0.753368	0.526525	0.389111	0.224903	3.21438	0.593078	0.398599	0.212603	0.993832	0.198015	0.28168	0.165292	0.281633	2.24519	0.233265	0.0812844	0.595816	0.326128	0.224565	0.178107	0.676415	0.0592251
2019-09-12T03:13:35.387Z	34.7926	35.0971	29.1776	2.36513	0.464722	0.201718	1.605	0.569291	0.136326	0.0283524	0.288961	0.258667	0.100422	0.277446	0.297374	0.292038	0.011558	0.394068	0.253327	0.150196	0.0983508	0.433554	0.119705	0.0539938	0.0129107	0.140147	0.380893	0.322751	0.498982	0.40942	0.189737	0.217586	0.346781	0.0350822	0.150069	0.174045	0.19735	0.174583	0.281388	0.8836	0.185874	0.105973	0.210995	0.201733	0.13475	0.104528	0.150998	0.171029	0.185594
2019-09-12T03:13:35.407Z	15.3343	23.6614	36.0771	19.4908	94.8021	11.346	5.72973	1.08519	0.521169	0.560885	0.531642	1.38639	0.228717	0.405974	3.28642	0.249827	0.343015	0.0969414	0.0937984	0.123037	0.112716	0.147384	0.148493	0.0200469	0.121559	4.87478	0.250502	0.24263	0.303025	0.95365	2.13182	0.498082	0.236293	0.218528	0.355171	0.158972	0.0530876	0.700244	0.486131	0.609496	0.76515	0.490412	0.608421	0.563782	0.292841	0.0366404	0.0999686	0.141982	0.257187
2019-09-12T03:13:35.428Z	1.83128	2.33395	4.81237	66.1665	0.7923	2.01255	0.678806	0.0487482	0.602223	0.743689	1.77318	11.9557	15.641	1.36112	0.384517	0.0246397	0.245939	0.748937	16.9092	0.0469585	0.114644	0.213897	0.179595	0.425696	0.467431	0.341787	0.407878	0.412815	0.278228	0.454843	0.434544	0.0093568	0.650445	0.155776	1.0569	0.117063	0.428314	1.76677	0.418631	0.431185	0.886673	0.103969	0.171957	0.203708	0.112546	0.125364	0.147152	0.690941	0.917439
2019-09-12T03:13:36.300Z	0.0789991	16.2396	44.7475	3.76727	0.0313133	3.919	0.155458	0.110381	2.8058	0.709401	0.253351	0.426654	1.03201	1.8914	1.10452	0.442028	0.172694	14.744	0.941377	0.186082	0.152782	0.576657	0.705473	0.296091	0.256186	0.280539	0.35186	0.366524	1.8634	0.808973	0.269849	0.270016	0.261941	0.275489	0.219531	0.201101	0.248486	0.369744	0.207737	0.0780183	0.252339	0.217392	0.205669	0.159451	0.083144	0.131738	0.0962819	0.106293	0.140129
2019-09-12T03:13:36.321Z	175.61	406.03	92.575	69.9595	3.29382	0.621933	0.0291641	0.0446296	0.383048	1.1097	0.272977	0.281849	0.454916	0.607463	1.17864	0.0396193	0.0745535	0.0684084	0.116766	0.17153	1.68676	0.834925	0.558713	0.309215	0.00544637	0.231633	0.10662	0.222888	0.0732295	0.409312	0.144892	0.124445	0.251872	0.476405	0.116361	0.0243275	0.155065	0.411378	0.342691	0.23924	0.178293	0.194294	0.262218	0.202622	0.179532	0.291904	0.0820826	0.122296	0.0718808
2019-09-12T03:13:36.341Z	103.899	24.6811	16.7198	1.97362	0.925259	0.430207	0.8685	0.859105	0.0606139	0.651764	0.291883	0.321236	9.24577	2.41578	0.731533	1.14087	0.0764234	0.640038	0.611499	0.312039	0.694819	0.0836734	3.15543	13.4273	0.490667	0.162211	0.252489	0.149394	0.487717	0.10247	0.61982	0.124067	0.237931	0.777403	0.0731096	0.0633864	0.0343712	0.809407	1.44364	0.389316	0.396498	0.141493	0.124259	0.357046	1.2795	0.0472867	0.180808	0.158615	0.75622
2019-09-12T03:13:36.362Z	1128.18	1273.1	81.1997	14.0412	2.94393	1.57975	5.31437	0.765272	0.602882	158.511	0.660364	0.335547	0.215906	1.08353	1.81649	0.443946	0.18965	7.48111	0.130023	0.0887922	0.261166	0.314161	0.259295	0.0235852	0.267497	0.689554	0.071746	0.0925707	0.432465	0.591839	0.653532	0.184292	0.225277	0.0490683	0.0471623	0.659299	0.191882	0.219345	0.341251	0.567655	1.50165	0.441651	0.0323695	0.0930529	0.874105	5.91365	0.00443987	0.222007	0.181231
2019-09-12T03:13:36.382Z	225.988	8.34204	148.409	60.1043	0.464441	0.339779	0.181545	0.429124	3.67599	0.203021	0.023703	0.0113613	0.0310045	0.0141188	0.00355147	0.148214	0.449186	0.323368	0.917288	0.288087	0.0373018	0.104193	0.357674	0.979724	0.92665	0.59023	0.207197	0.185503	0.16469	0.810699	0.144453	2.05477	0.236568	0.183622	0.0986983	0.575228	0.290873	0.2642	0.262163	0.134386	0.182417	0.496084	0.220517	0.0660538	0.161721	0.120745	0.119578	0.18893	0.0487811
2019-09-12T03:13:36.403Z	285.528	302.834	71.3215	5.26277	7.03802	1.91269	0.495384	0.447465	0.242507	2.86948	4.90279	1.08917	0.426323	0.0565912	0.415367	1.10343	27.3015	1.51059	0.797685	2.10588	1.08567	3.30719	0.142111	2.28326	0.881684	0.995583	0.585465	0.20157	0.231459	0.0278773	0.180024	0.646773	0.138333	0.152773	0.0647749	1.76795	1.86696	0.062679	0.615056	0.320274	0.0264448	0.186629	0.325585	0.336403	0.290185	0.319832	0.71446	0.000279208	0.321737
2019-09-12T03:13:37.300Z	22.7078	27.1697	4.29879	0.887938	12.3512	0.0727692	0.262728	2.6277	1.78679	0.329417	0.161872	0.0274961	0.114368	0.967911	1.82293	0.00699531	0.263593	0.791915	0.0657658	0.00952525	0.105141	0.307656	0.689479	1.33021	1.10815	0.222194	0.116232	2.08162	0.824706	0.220743	0.359341	1.0512	1.93315	0.624684	0.493336	0.590878	5.98689	0.00897165	0.338833	0.185616	0.260868	0.247849	0.175275	0.190045	0.223717	0.384442	2.55465	1.03388	0.487808
2019-09-12T03:13:37.321Z	155.071	27.2208	13.6643	2.73179	1.49644	18.2654	0.137827	0.959912	3.2348	1.74747	0.210469	1.34272	4.46751	0.803727	0.692984	1.05892	0.22196	0.409944	0.59082	0.445907	2.12936	1.19344	0.187421	0.212754	0.625873	0.377292	0.368978	0.343053	0.50922	0.287144	0.953227	0.082305	0.368958	0.350737	0.743918	0.671508	3.05603	2.05836	0.470003	0.445411	0.266128	0.413881	0.7286	0.680536	1.0984	0.570959	0.354513	0.0351094	0.202218
2019-09-12T03:13:37.341Z	119.875	238.557	102.148	10.2447	2.06996	8.91392	0.519267	0.589733	19.4384	0.0257916	0.0798331	0.0589309	0.00639283	0.101149	0.719965	0.490148	0.300742	3.50443	1.21558	3.18393	1.01133	0.056131	0.0445668	0.0731736	0.528008	0.768729	0.084451	0.352503	0.186977	1.0844	0.48943	0.188382	0.0549674	0.101671	0.0813529	0.0783278	0.902781	1.20634	0.0515578	0.103297	0.12124	0.206452	0.184617	0.254929	0.0358392	0.13736	0.167772	0.148803	0.0235877
2019-09-12T03:13:37.362Z	294.475	226.261	107.19	35.9334	1.82083	0.34566	0.988445	0.492281	0.209774	0.0131877	2.50837	0.522638	0.374483	0.243924	0.149782	0.343566	0.617349	0.843084	1.16196	0.320297	0.0894801	0.292578	0.125155	0.240913	0.611736	2.12618	0.123248	0.226884	0.299198	0.032126	0.0112789	0.301598	1.63636	0.637342	0.466287	2.75991	0.437328	0.37656	0.209451	0.128985	0.181413	0.244633	0.335469	1.43825	0.0190511	0.300773	0.546132	1.95808	0.274821
2019-09-12T03:13:37.382Z	15.7959	397.932	360.523	15.8322	34.2089	0.00925738	1.84308	0.0885591	0.169183	0.80681	1.93452	12.7672	0.834258	0.648509	0.296496	0.367158	0.915031	0.544884	0.361429	0.124957	0.22592	2.607	0.201445	0.326247	1.28303	0.277958	0.877905	1.74917	0.0242785	0.0633911	0.0228659	0.0643846	0.0395436	0.218156	0.0226049	0.0984396	0.176805	0.173397	0.913823	4.38868	0.532773	0.597677	0.125097	0.122792	0.00973985	0.0368994	0.277007	0.235898	0.0504569
2019-09-12T03:13:37.403Z	112.156	336.039	126.955	91.9977	2.3389	1.31315	1.81708	0.273129	0.426002	0.411844	0.230939	0.0793058	0.369617	1.09244	0.356875	2.68552	34.472	9.37522	9.00115	0.319133	0.317857	1.25023	5.2335	0.187887	0.115644	0.00535085	0.0570048	0.0873548	0.117397	2.57895	0.468395	0.164925	0.455606	0.637928	0.363522	0.0586268	0.0917633	0.190236	0.549972	0.341258	0.566484	0.172457	0.0440298	0.0517815	0.0532795	0.10544	0.0600991	0.149382	0.305885
2019-09-12T03:13:38.300Z	72067.3	153643	9295.93	225.144	2104.47	15.7024	3.7206	1.00643	0.0789957	0.121461	0.681201	29.5435	16.3453	3.66605	4.03594	207.025	7.5176	0.168717	0.103234	0.018578	0.0398836	0.0522974	0.148558	2.05604	0.315067	0.116912	0.0226025	6.49376	0.46062	0.156857	3.42557	0.363099	7.45217	0.274167	0.045167	0.00439213	0.104247	0.248554	2.57032	0.514682	0.76508	0.957738	0.590852	0.0334594	0.124226	0.53867	2.25443	5.35903	0.800337
2019-09-12T03:13:38.321Z	1161.77	220.442	633.707	5.94124	2439.9	1330.5	34.0508	4.66516	0.228825	3.0315	4.63622	0.48477	1.66597	8.60865	20.2447	25.5198	1.7217	0.769806	0.354948	0.479829	0.342642	0.613107	0.61146	0.531822	0.327383	1.81852	2.88736	4.13004	0.437487	0.636226	0.901174	0.412919	0.307686	0.295224	0.0661888	0.104585	0.737995	2.6205	0.67269	2.81569	0.0269024	0.131784	0.529523	0.0921344	0.0776106	0.120113	0.153233	0.0527909	0.0698231
2019-09-12T03:13:38.341Z	162.891	2338.24	37.727	27.9519	42.3524	23.9803	5.32395	0.634365	1.95869	3.36773	0.44213	4.77581	1.70282	9.92423	15.5422	0.278816	0.894603	0.01641	0.571179	1.81174	1.19117	0.0633906	0.122895	0.260864	0.331467	0.731085	0.531252	0.0195166	0.261511	0.337482	0.156157	0.00608729	0.000360721	0.0669684	0.335307	0.329847	0.406293	0.126208	0.400101	1.37434	1.05936	0.580156	0.487744	0.0325488	0.000312803	0.00249124	0.0306902	0.102626	0.000807046
2019-09-12T03:13:38.362Z	2654.63	2148.92	1678.82	611.776	55.2113	25.9544	13.5594	8.6476	0.54189	1.63178	0.0656255	0.0221759	0.272945	7.73345	0.10571	1.1164	1.11782	1.65849	15.1385	0.00813356	0.0965374	0.0694305	0.0472879	0.0821704	1.49654	0.865701	0.234943	0.100659	0.0931263	0.0947051	0.249548	0.0926226	0.0224118	0.0449128	0.831705	0.311342	0.302248	0.676066	2.8033	0.235485	0.063688	0.180081	0.138686	0.0353568	1.70579	0.0522744	0.0494426	0.0424473	0.139558
2019-09-12T03:13:38.382Z	7754.17	9154.88	38814.2	151.091	144.26	2724.67	10.9089	4.65311	13.0457	1.43778	2.38015	3.84329	2.55725	0.530495	0.533328	0.181495	0.432509	0.279494	1.11569	0.58159	0.155399	0.228159	0.10403	0.540075	0.108486	0.0679417	0.584851	2.5561	0.4839	0.52928	0.0916031	0.138185	0.163461	0.198822	0.685746	0.304531	24.9381	0.0803041	0.316991	0.281174	0.236158	0.039554	0.167041	0.350698	0.224181	0.155994	0.0785814	0.201913	1.45521
2019-09-12T03:13:38.403Z	99.4999	1425.57	1775.38	209.642	2.75999	23.3297	28.335	7.67485	4.85929	1.68127	0.124097	0.114153	0.0371677	32.7248	0.930356	0.0453312	0.498292	0.161982	0.170482	0.659859	1.56146	0.179562	3.64674	5.86123	4.74845	5.85367	3.47565	1.94555	0.12472	0.548238	1.37329	0.29775	0.440168	0.234968	0.102386	0.401416	1.16446	0.0453695	0.221059	0.10128	0.0901467	0.296512	0.865136	4.52421	2.71905	0.657766	0.022351	3.86371	0.279001
2019-09-12T03:13:39.300Z	477.864	273.79	8.27919	1.96331	2.26813	0.233504	12.7303	0.34616	0.691218	0.0661667	0.0348323	0.0397768	0.0386038	0.0203024	0.0320904	0.0377102	0.0139325	0.8339	0.23042	0.325124	0.143743	0.52345	0.540223	0.130102	0.175748	0.136511	0.185698	0.130746	0.0732763	4.49587	0.0968522	0.00620757	0.0492287	0.0318945	0.0946359	0.0623677	0.0134098	0.0163198	0.0199335	0.0347626	0.0677123	0.0705301	0.0267534	0.0885583	0.373576	1.81677	0.12593	0.044211	0.197635
2019-09-12T03:13:39.321Z	3.8454	2.96286	0.314421	5.03092	7.71212	2.00069	6.24167	0.111778	0.113724	0.0806604	1.79715	0.111956	0.0267252	0.052086	0.0511607	0.0125142	0.0153204	0.035334	9.37145	0.126057	1.31016	1.43736	0.36431	0.458083	0.0139548	0.0179292	0.0263589	0.0265618	0.0257447	0.0229248	0.0527229	0.0233887	0.0461546	0.0353331	0.0307174	0.0601217	0.0788156	0.408052	0.239096	0.0974472	0.0612416	0.00840826	0.935525	0.40408	0.0253298	0.0676968	0.0728934	0.152313	0.361335
2019-09-12T03:13:39.341Z	1.52274	123.112	34.3795	2.96784	4.52446	3.23031	0.0433135	0.186514	0.581077	0.00629572	0.138645	1.50503	1.60684	0.566398	2.66296	0.23559	0.360824	0.190722	1.50252	0.174656	0.0322815	0.0970861	1.10283	0.0848514	0.0221829	0.00106191	0.815979	0.351116	0.10377	0.0658924	0.0126158	0.405114	0.253071	0.0879213	0.065227	0.0669637	0.00543298	0.0401358	0.181261	0.469301	0.0132076	0.0821742	0.00143754	0.0223708	1.68112	0.363544	0.307547	0.0960099	0.0674469
2019-09-12T03:13:39.362Z	5.56391	42.9808	12.8795	4.02455	0.188543	0.546363	1.51941	0.0260175	0.000516248	0.109068	0.19013	0.00166779	0.416934	0.580481	49.6355	0.135553	0.207571	0.0745867	0.0637896	0.0690686	0.042455	0.17683	0.0978253	0.0613655	0.0134027	0.110148	0.387501	0.134407	0.057605	0.086397	0.100035	0.223209	0.0256358	0.025496	0.020273	0.012335	0.0059105	0.373534	3.34225	4.00183	0.0378894	0.0139585	0.239438	0.171922	0.0263419	0.00467499	0.00277416	0.0428358	0.0753676
2019-09-12T03:13:39.382Z	21.3331	44.3693	38.286	10.5808	117.813	35.1277	0.334011	0.174169	0.244156	0.0859905	0.0206439	0.473636	0.547134	0.231733	0.114545	0.54342	0.171514	0.0751577	0.0575132	0.0333269	0.0383469	0.00494235	0.0280016	2.18408	0.699517	0.112544	0.0875808	0.148675	0.0293569	0.103406	11.1371	0.00238616	0.00171534	0.0111928	0.0410261	0.0184464	0.0697424	0.073805	0.0159036	0.123479	0.211116	0.117139	0.0668783	0.111403	0.56628	0.207359	0.176657	1.78783	0.186648
2019-09-12T03:13:39.403Z	0.998672	155.958	200.179	1.6408	0.830361	0.914452	1.08584	0.43952	0.0506254	0.0332363	0.0329651	0.0584269	0.174372	0.0985132	0.190896	0.347836	0.027509	0.0577112	0.0936398	0.0608705	0.0596192	0.0238425	0.0461255	0.0187419	0.0525949	0.0515176	0.754323	0.145986	0.0170701	0.0101104	0.108106	0.0784353	0.684344	0.1882	0.129201	0.0351322	0.0405606	0.0121295	0.00692079	0.0987965	0.0786712	0.279779	0.0914104	0.0634013	0.021559	0.0363124	0.000941116	0.0251327	0.0560542
2019-09-12T03:13:40.300Z	260.753	11.97	2.55835	2.15952	2.01161	1.99144	0.176448	0.342929	0.0796771	0.455662	0.0864993	0.0354863	1.01529	1.35819	0.43391	0.0168991	0.268542	0.203277	0.00137352	0.611921	0.479522	0.0028174	0.0486213	0.412154	1.54237	0.281312	0.649576	0.207541	0.575291	0.102297	1.59458	0.912548	0.0818243	0.118025	0.216085	0.198906	0.148778	0.0814497	0.0411459	12.1288	7.47659	1.13963	6.84149	0.0335012	0.112576	0.837452	13.5897	0.434907	0.145547
2019-09-12T03:13:40.321Z	0.462042	87.9658	1.56061	0.225699	0.28176	0.666148	1.93899	0.106636	0.096306	0.281864	0.549966	0.0356903	0.0430384	0.0162305	0.00797516	0.0222275	0.29565	0.105198	0.125242	0.1229	0.131177	0.111846	0.324795	0.370422	0.240284	0.12357	2.39691	0.349101	0.00578461	0.0237115	0.0594578	0.578476	0.171436	0.020076	0.507099	0.336997	0.224106	1.10128	0.909284	0.289016	0.220288	0.124233	0.242745	0.191478	0.0315667	0.000817505	0.0260189	0.0140181	0.0043876
2019-09-12T03:13:40.341Z	0.244532	41.3182	116.637	11.2199	0.290782	47.8304	0.0341115	0.0313713	0.473857	0.0926047	0.123413	0.050799	0.168028	0.0917353	0.090844	0.0371974	0.0607309	0.125797	0.00317436	0.0124665	0.0186273	0.00155999	0.043665	2.60731	0.293324	2.98085	0.414197	0.0139164	0.0101307	0.106446	0.0308831	0.410117	0.437901	6.85693	0.205246	0.374362	0.396037	0.183619	0.184923	0.00462939	0.0294791	0.902403	0.26853	0.137979	0.0840924	0.0329886	0.0026135	0.0678823	0.0110013
2019-09-12T03:13:40.362Z	9.27611	11.5113	14.2484	13.9276	2.77383	0.270955	2.48798	0.385675	0.0755726	0.0352019	0.131696	0.556507	0.194945	0.0298762	0.0742853	0.271511	1.16518	17.7364	2.17664	0.0923757	0.0231817	1.22119	3.48203	0.523996	0.257871	0.65554	0.0255397	0.0533055	0.0323789	2.04215	1.27567	0.191663	0.0283579	0.0487011	0.04227	0.0258594	0.0118467	0.0928154	25.3451	0.561347	0.0765839	3.43072	0.812537	0.945441	0.361405	0.245266	0.0868859	0.591618	5.84041
2019-09-12T03:13:40.382Z	18.4406	37.9179	46.027	9.07009	7.03498	7.72533	2.39571	0.193873	0.63644	0.421484	0.0401002	0.171336	2.22179	3.75985	1.82603	0.792995	0.387562	0.136174	0.201216	0.773938	0.2166	0.0754415	0.0981348	0.159758	0.183415	3.1009	0.367628	0.393714	1.075	20.0928	2.05719	1.07584	0.311565	0.159492	1.24229	0.63117	0.750985	0.0072916	0.0379483	0.0198322	0.210357	7.46586	1.32501	6.73971	0.0697135	0.50087	0.22241	1.56049	0.604723
2019-09-12T03:13:40.403Z	84.796	63.4231	9.49793	47.1616	7.81846	16.5768	1.73962	2.33281	0.408617	0.132731	0.271075	0.0373909	2.02706	0.0240418	0.102944	0.279792	0.112483	0.224036	42.8067	0.104704	0.190707	0.494277	0.126044	0.345601	0.113594	3.75553	3.15968	0.297765	0.398127	0.0952001	0.0340455	0.429844	1.0406	1.06995	0.142611	0.0988485	2.55575	0.181717	0.100519	0.609471	0.27526	1.21978	0.510529	0.032052	0.183975	0.221696	0.141867	0.114655	0.0608127
2019-09-12T03:13:41.300Z	1608.7	145.844	0.668426	1.76242	9.02839	0.4392	562.576	9.94513	5.24761	1.39962	0.11201	0.287162	1.42384	4.648	17.5151	1.02865	0.412854	0.760027	0.806358	0.293947	0.578073	0.234152	0.520651	4.26557	1.87138	0.0403058	0.158994	5.22406	0.0649753	0.0858079	0.307394	0.287953	14.7986	0.617207	2.33525	19.6718	29.9397	7.16691	4.07402	1.39923	0.235026	0.239622	0.19135	0.343203	15.1629	0.129458	0.192885	1.36396	0.0388272
2019-09-12T03:13:41.321Z	19.2634	38.9148	51.825	5.25987	1.216	0.809001	4.50855	0.59715	0.284133	1.35938	1.54056	2.4912	1.0146	0.116949	0.0277638	2.60896	2.64653	0.359988	0.181841	0.248438	0.934546	0.357877	0.883806	0.256432	6.06199	24.7891	1.92917	0.404317	0.840642	0.679525	0.836169	0.0019592	0.14267	5.29873	1.26235	0.0113131	0.0811655	2.98082	3.02967	6.43253	0.186755	0.523986	5.18491	0.353925	0.202529	0.147004	0.418203	0.433742	0.542707
2019-09-12T03:13:41.341Z	109.444	252.668	343.933	992.939	74.7367	107.301	216.583	18.4567	4.55132	4.35343	0.679833	0.403263	0.0726983	0.393144	4.01487	25.4221	0.662832	0.255526	0.132122	0.343309	2.38946	0.348213	0.160999	0.882091	2.74827	13.7562	1.7643	2.84691	3.64548	0.878797	0.457086	0.762487	0.29814	0.292218	1.96199	2.78551	0.110745	0.325148	3.43723	7.47288	8.38616	4.52192	1.19065	1.99413	0.326057	0.437467	4.58489	1.64504	0.505026
2019-09-12T03:13:41.362Z	45.2989	77.3068	1.00284	28.838	18.6383	27.4129	32.9968	8.72292	4.39708	1.63935	0.370715	3.42702	4.64924	0.642549	1.11809	50.5996	4.18443	53.7826	3.42819	0.302673	0.0549952	0.0458613	0.549473	5.88123	1.31227	11.4927	137.435	2.20308	2.6841	1.82127	0.360374	5.44637	4.99966	5.32739	13.3086	2.1795	0.511302	1.04846	4.36011	7.01963	1.94984	1.09972	0.612042	0.0116338	2.78095	11.1203	0.990798	34.6181	2.03452
2019-09-12T03:13:41.382Z	40.8189	187.872	16.3405	3.41436	5.35332	1.06519	5.23943	3.79632	1.53339	0.462586	0.0255352	0.11954	13.4857	13.0933	27.6022	7.89234	1.05011	7.30236	0.894253	0.0350094	0.150186	1.3302	0.145072	0.0198351	0.167587	9.47179	0.886677	11.7216	2.42964	0.201903	0.0574971	0.803465	2.70261	1.82782	0.260484	0.676689	5.51845	6.39494	3.58048	1.85128	3.06669	2.63553	0.532719	1.71136	7.23914	4.50496	4.22415	8.12291	5.45857
2019-09-12T03:13:41.403Z	1.44805	86.2472	751.139	111.596	223.938	11.0464	514.523	3.63607	0.57543	0.510985	0.042269	0.108474	0.518804	3.88905	9.80684	4.03063	0.766742	0.154584	0.207299	1.7408	0.030731	0.0828888	0.727045	2.18814	2.11596	6.13077	218.722	5.7761	7.05048	2.05247	1.24534	6.95043	3.17583	0.225843	0.853526	0.198701	0.218647	0.125929	0.156699	1.14576	10.8186	8.1087	21.7228	29.0059	6.16228	1.06492	1.17955	0.160746	0.668659
2019-09-12T03:13:42.300Z	852.488	4684.52	12751.3	317.714	65.5277	1.61071	14.5026	2.42344	1.7112	88.5784	1.19672	3.35029	6.23397	7.1375	6.57615	9.25777	2.64576	0.29489	0.528438	0.674398	0.619471	15.511	5.55632	0.792973	11.368	3.31366	0.205102	5.42466	3.20945	1.15154	3.57803	3.55913	1.23104	1.08287	0.776353	16.0095	4.11802	1.17352	0.46968	9.06693	0.0883469	2.42565	0.778686	0.16596	0.384036	2.98076	15.0129	6.6867	0.145616
2019-09-12T03:13:42.321Z	45.9344	1024.46	640.579	34.8859	53.2844	21.6558	9.41745	7.36429	0.490711	1.17931	14.9108	1.6978	51.8443	0.060684	0.515237	0.225956	5.55919	0.926354	0.855166	0.563933	0.043502	0.46645	0.214551	0.150356	6.45379	7.23368	1.11346	6.32461	9.89399	2.44469	11.4692	2.25942	2.07559	3.11931	2.25101	0.58907	0.184501	0.228749	0.000655415	0.0771092	0.0935412	0.331622	0.31216	17.7976	10.6507	0.126247	0.112848	0.0807272	0.273137
2019-09-12T03:13:42.341Z	3089.65	593.884	151.596	111.327	10.802	4.48974	99.7332	39.4497	14.0185	57.754	5.53042	7.02999	10.1216	0.387227	6.06471	8.38146	21.266	1.86611	0.507051	0.0176437	0.00455302	0.00476545	0.0370943	0.111533	0.816317	4.44172	4.20683	0.541434	0.706288	0.901826	0.547039	0.842158	0.1014	3.92195	0.816592	0.806312	0.111136	0.0365712	0.129683	1.64915	0.0552081	2.08293	1.77023	3.0604	4.23672	1.85965	0.822916	0.0563925	0.284038
2019-09-12T03:13:42.362Z	3840.65	671.871	602.512	418.522	366.887	265.826	8.61352	3.42203	2.47664	0.125606	430.622	3.34318	5.1355	1.10757	1.27785	36.7727	1.19779	1.31208	0.245379	0.029697	0.0608691	0.301366	0.151992	0.0796762	0.113942	11.5362	3.80404	3.52431	23.9367	14.4602	3.7123	0.976552	1.21553	0.305912	1.3936	0.154084	0.0332326	1.63205	0.694642	7.17324	9.07831	0.821328	0.53568	0.818859	0.341936	3.62982	0.487812	0.222816	0.956913
2019-09-12T03:13:42.382Z	367.285	459.44	134.675	114.13	69.6625	18.6609	18.4963	3.21275	3.15286	162.595	3.46496	0.317393	0.399363	2.33771	6.9748	2.58729	2.44585	0.317877	0.0402915	0.105786	1.62218	3.61901	0.606363	0.0730773	0.0837037	0.315605	1.28239	0.191904	0.325389	0.352748	1.10881	0.199231	0.729248	1.28084	1.80522	0.378222	0.22844	3.28186	12.3311	0.883386	0.524386	1.21416	0.290022	0.749747	0.0421904	0.112116	0.334781	0.34346	0.00313892
2019-09-12T03:13:42.403Z	37.8736	12.5754	52.8203	16.0291	0.206272	0.0246887	0.852235	2.00161	0.95897	0.370094	0.0364274	0.340085	0.365265	3.95335	0.436854	2.30726	13.9114	1.46509	0.00547956	0.135951	5.67025	0.483354	1.02906	7.1815	2.59266	2.57592	51.6331	4.01218	5.62428	9.902	5.66699	0.0495859	0.0971693	0.0961613	0.132254	1.02515	2.16392	0.123642	0.535652	1.60405	1.07001	1.71007	0.458934	12.6431	8.28081	0.78332	0.16494	0.570978	0.317686
2019-09-12T03:13:43.300Z	6.00952	31.3651	58.0403	116.964	111.978	259.036	396.558	52.7211	9.59071	6.94764	12.1605	16.7504	7.09394	4.03235	1.58047	0.613446	0.882212	0.544981	24.2447	0.724468	0.0773295	0.481368	10.5571	2.20217	0.814457	33.5324	3.87085	1.16149	0.109981	0.139661	0.0633902	0.639361	1.31702	2.42802	7.84934	0.676436	0.822491	0.189879	2.11519	3.89862	153.431	2.26804	3.63552	14.3456	10.5429	2.89499	1.6892	4.44135	1.92581
2019-09-12T03:13:43.321Z	126004	215.331	319.32	52.9156	51.5579	55.6315	19.4499	24.6987	13.2419	3.46003	5.54593	5.47854	16.9654	53.3183	133.315	6.28786	2.461	0.159501	1.38786	0.819133	0.398339	0.550133	0.374829	0.201145	1.8725	3.84728	3.03832	102.99	10.0232	5.72276	0.15407	0.291158	6.82018	6.85577	1.13483	31.4619	77.3053	6.97443	1.50244	5.9899	30.0154	2.14535	0.945387	2.22242	1.17385	1.75011	7.87959	5.51313	14.2368
2019-09-12T03:13:43.341Z	7.19182	26910	130.206	56.4857	3192.7	9.27729	0.537003	0.98673	1.47663	5.19378	0.22571	0.0683149	0.971555	0.850078	0.317821	1.16876	2.84358	2.47371	17.6402	3.40701	0.502483	0.0608091	4.07567	26.8026	8.70567	1.24909	6.49639	0.597299	0.314496	1.16386	0.901569	0.249814	0.0404021	0.19025	204.086	7.69082	0.234565	1.40418	1.53506	0.286407	0.155434	0.0503323	0.0220724	0.751453	48.0265	2.46909	8.88582	0.512524	0.587153
2019-09-12T03:13:43.362Z	143.852	75.306	101.107	1142.08	11.7024	1.91023	0.643857	1.71885	1.95636	0.808783	0.467266	1.28337	1.0496	1.83011	8.21426	29.6093	6.13982	1.12327	1.01998	1.89074	5.08354	1.66644	1.74187	2.3294	38.0492	6.36986	2.62831	7.15245	0.13353	0.152353	0.698823	0.220364	0.0811514	0.0660435	1.62822	5.28825	218.285	22.5919	3.07779	0.743691	0.443762	0.19679	0.358409	2.25806	15.5059	167.972	0.516717	0.0627358	0.364494
2019-09-12T03:13:43.382Z	8.04608	173.247	162.865	25.1427	14.8599	14.1919	0.982552	0.0400787	2.95262	0.00597027	8.04529	4.2961	0.0727189	0.395688	0.873853	1.80221	1.68877	90.2224	0.492595	0.0628605	0.921694	3.38201	1.64605	0.542552	0.575605	0.216781	1.38899	5.23868	10.609	21.7072	0.083121	0.0380644	0.0385784	3.35613	1.01934	4.69426	11.4845	0.867132	0.275988	0.315674	0.0188515	0.827899	0.108639	1.64105	0.124072	0.708906	10.2025	0.629508	0.725997
2019-09-12T03:13:43.403Z	2150.29	796.028	869.55	20.4707	0.460484	9.33776	0.263294	0.803439	0.204602	0.119523	0.180058	0.455791	2.75729	0.0440779	1.13753	0.437408	0.551558	0.121438	0.0109041	0.00504701	0.0405285	0.371877	0.352502	1.92737	1.69125	0.325923	0.264161	0.207597	0.156491	0.096089	0.0211207	0.0364518	0.826379	1.02254	0.305952	0.268957	0.275577	0.133185	0.117329	0.220655	0.0436391	0.285838	0.146572	0.412067	0.13661	0.0433562	0.0124585	0.0320695	0.597052
2019-09-12T03:13:44.325Z	339.51	322.438	217.672	497.489	245.814	75.0095	8.85806	9.42296	1.55498	1.32015	0.762407	3.8373	8.60856	0.273308	1.87857	43.4858	1.29137	6.65585	1.02375	3.20556	8.48008	0.0266922	2.82456	1.02985	41.6425	84.6877	88.9645	22.1776	7.5643	25.6021	1.93051	0.3589	0.71683	0.256671	2.49757	0.259432	8.84412	5.4881	0.0316676	18.5061	1.22087	3.30552	0.177732	0.037495	0.137083	1.0699	2.47468	1.41573	10.1451
2019-09-12T03:13:44.346Z	405.818	968.254	6758.89	3190.25	184.315	17.7212	0.479848	2.08272	1.61414	1.62864	47.7685	2.9604	3.3531	2.47775	5.92854	1.70606	0.125255	1.96966	0.797681	1.61146	14.7072	0.421091	1.21919	2.24337	0.288597	0.649994	8.02379	204.056	4.88432	0.792491	1.80875	0.41913	0.127323	1.12672	0.598334	0.533254	1.6316	2.70475	0.796507	0.0113406	7.13488	0.456283	22.4067	1.81342	0.614616	8.93844	2.12768	1.45684	4.01277
2019-09-12T03:13:44.366Z	545.569	3251.18	10813	975.061	163.313	167.616	341.935	30.585	11.0382	3.66783	2.06886	3.94552	3.46606	476.511	15.081	0.206733	24.618	9.94042	9.10005	1.31791	0.512677	8.99404	0.364109	3.51568	62.5769	58.4316	10.4828	26.2287	45.5936	296.449	9.9563	16.1775	4.71934	0.564764	43.0658	39.6376	125.988	245.525	294.396	52.2926	1.48984	1.88021	0.368246	17.9275	16.6505	23.3323	10.9521	0.323181	0.221402
2019-09-12T03:13:44.387Z	730.624	1282.48	684.882	638.419	276.038	11.9401	7.24971	29.0729	20.13	26.3091	86.8104	5.32866	1.59456	0.97459	0.00742707	1.41951	6.90104	2.09436	0.133139	0.0725462	1.7558	0.278971	12.7752	2.24121	3.14684	235.414	6.16129	1.57569	2.49736	13.5897	3.0167	4.38602	7.132	23.4634	66.4884	5.12383	9.35533	9.11503	8.63915	7.09346	21.8005	1.11766	3.31075	572.819	110.771	6.61287	0.0403831	1.46911	7.21264
2019-09-12T03:13:44.407Z	11033.2	183.363	104.581	636.411	102.518	600.236	53.4637	1.04176	1.34648	20.0164	9.12711	4.75667	59.1648	169.971	20.3903	4.24376	20.8341	10.1435	15.8033	29.556	37.5104	42.5271	79.2604	16.1637	41.3813	13.2203	6.7532	14.2457	11.1771	2.33619	7.12665	209.091	6.58332	47.2837	134.499	35.9203	204.289	19.9583	20.4604	19.8317	25.2168	16873.3	91.2032	14.1253	0.500027	2.21764	9.02909	30.7142	10.3392
2019-09-12T03:13:44.428Z	63394.9	1390.65	3464.62	10276.2	551.275	156.848	146.011	252.374	83.8339	16.4259	2.52804	1.4794	10.655	1.57034	22.865	43.5309	2.37337	4.18789	8.96348	88.7735	22.895	7.04334	34.4548	123.425	51.6127	46.0513	25.6753	27.8307	14.7686	6.35559	45.325	19.7996	108.631	32.0375	9.74791	2.54906	0.540639	1.79355	0.0966111	29.9659	22.1381	51.5114	4.07087	2.43175	2.53099	4.18107	6.6252	7.33714	29.2782
2019-09-12T03:13:45.300Z	37.9472	15.4814	14.9279	2.90554	38.81	71.5483	21.9871	28.2308	4.39455	2.29555	7.00013	5.72131	3.70917	2.18339	1.56495	7.51028	2.89107	0.0880427	0.29313	2.9498	0.321748	2.01095	0.0310777	1.09522	0.534391	1.90746	2.88322	0.612986	24.4347	67.5093	0.535567	0.287236	1.05062	0.896418	3.27138	0.261811	1.09639	19.295	25.6532	4.14105	0.641667	0.158413	0.62684	4.87296	0.251402	1.0523	2.56394	0.672243	22.3756
2019-09-12T03:13:45.321Z	44.5905	13.6398	32.2786	15.4354	17.9421	8.27841	3.48295	0.91177	7.12827	9.9249	1.08259	13.1418	25.5838	9.29104	1.53183	1.46649	0.459156	0.083507	0.0660418	1.21134	0.73685	0.145295	713.286	1.01675	0.085016	0.450676	0.398724	11.4277	8.61731	1.85796	1.05723	0.273835	14.4504	0.375999	0.446908	0.106159	0.215399	78.2752	1.00688	2.01797	0.254873	2.73702	1.07743	0.654609	5.37935	0.661148	4.87669	0.153504	3.69072
2019-09-12T03:13:45.341Z	58.3204	20.7346	3.03842	37.1301	0.0678426	0.168448	0.520573	0.590944	4.4067	4.62184	1.02257	4.35876	1.29887	3.24633	1.69245	11.9105	4.749	0.0553457	0.393331	1.42049	1.87869	5.79502	6.04571	1.91204	1.43013	11.3456	53.7709	16.6238	1.22633	4.72027	76.5284	7.49225	12.6877	12.1822	12.6142	7.40088	0.288939	0.460965	0.577233	0.570074	0.407872	80.5237	0.961266	0.0275427	0.497488	0.934456	5.82714	4.27972	5.31327
2019-09-12T03:13:45.362Z	4578.48	357.442	2.08372	37.009	2.74486	0.908372	1.44202	3.34278	1.39044	0.331874	6.32482	1.04354	8.69989	0.517259	3.39355	1.68908	5.29832	1.32958	2.32109	0.57826	1.71225	0.724828	0.197784	0.571911	1.70975	12.0452	4.01207	0.534662	1.16967	0.674879	0.143177	0.355159	0.171098	0.186461	0.262935	24.3982	0.653576	0.31867	8.84766	1.05042	0.946177	3.59286	0.985782	0.0366311	0.000801729	0.0859084	0.985803	3.6088	6.92033
2019-09-12T03:13:45.382Z	26.2845	20.9069	20.2998	55.4711	43.0379	2.26306	8.03974	3.24035	1.26663	0.0168069	0.266949	0.215147	2.58424	5.64031	4.10427	2.84393	7.30304	53.2782	2.61586	1.6335	0.308941	0.193184	0.586543	1.84129	6.05629	11.4165	2.87746	0.666584	1.98086	6.34399	1.84191	2.00435	0.0448058	0.694507	0.0189674	0.146911	0.110494	0.405581	0.651797	0.952442	1.53168	5.56928	0.283815	0.98907	0.98895	0.359507	0.952903	1.67326	0.324007
2019-09-12T03:13:45.403Z	1012.07	422.156	108.504	2.03523	2.39327	6.25525	11.0448	15.5747	2.85366	0.792274	0.937124	1.0554	0.91337	58.5753	4.68676	0.792995	0.109067	0.0182257	3.09662	0.515548	4.42161	3.50258	0.168105	0.200669	1.12803	1.40967	0.897549	0.64047	0.06789	0.0100241	0.467278	4.83427	13.035	11.2691	1.38092	3.0185	0.477363	0.49101	0.238595	0.0150549	0.559809	0.359693	3.41365	1.50198	0.856318	1.9318	0.0719821	0.12948	0.258564
2019-09-12T03:13:46.300Z	4.9967	31.1371	358.254	201.342	17.682	0.285842	1.56425	0.525831	0.0279748	0.0893678	0.0760395	0.135737	1.25212	1.19582	0.0142932	0.201164	0.208599	1.52058	1.55981	0.506385	1.1714	8.67214	1.45437	0.0305474	0.125428	0.202472	0.857778	0.860295	11.0508	0.985663	0.573378	0.401233	0.757728	0.218898	0.706561	0.353222	0.217042	0.277533	0.133681	2.40828	0.669858	0.227375	0.443298	0.307066	0.447698	0.261734	0.281679	0.291799	0.229602
2019-09-12T03:13:46.321Z	5.57731	43.2018	2.34648	3.5824	30.2708	1.95226	0.765606	0.852438	1.47037	0.161682	0.170606	6.04068	2.99393	1.81769	7.39468	5.06228	0.489136	0.138346	0.0959709	0.0586963	1.05554	0.226684	0.250706	0.756348	0.349123	0.796601	0.585067	1.79823	0.298522	0.1613	0.582837	0.108227	0.0411883	0.0286004	0.145775	0.0627442	0.013194	0.330264	0.363532	0.210561	0.22968	0.0991289	0.523279	12.7397	8.73588	0.843427	0.593518	0.599837	0.43109
2019-09-12T03:13:46.341Z	0.168201	97.3735	38.708	7.626	0.0610942	1.17581	7.81216	6.18921	0.0780911	0.104522	0.211864	0.00481814	0.933917	0.637091	0.0887104	0.0857825	0.179481	0.0801814	0.110082	0.0841562	0.489177	0.224018	0.327252	0.59333	0.97959	3.92848	0.146066	0.329627	0.549722	0.174033	0.175076	0.126905	0.268385	0.363426	0.279405	0.0161458	0.304084	0.0934756	0.20676	0.154212	0.255724	0.12541	0.211062	2.58607	0.244984	0.737404	2.74643	0.105712	0.320994
2019-09-12T03:13:46.362Z	216.246	39.7856	9.62233	85.4826	1.83916	14.4796	7.79854	0.53721	0.557664	1.05679	0.546369	0.755538	0.0657068	0.604933	0.924492	0.330949	0.0128392	0.240591	0.0904022	1.76376	2.25241	0.500061	0.629682	0.904095	1.29886	0.286667	1.17304	24.3738	5.23052	1.31031	0.303511	0.514264	0.355234	0.394938	0.122291	0.0688477	0.158781	0.362353	0.377316	0.39954	0.3461	0.78958	0.129352	0.44201	2.37149	0.457102	0.248165	0.688933	0.923287
2019-09-12T03:13:46.382Z	180.794	171.644	997.181	5.3333	2.70934	6.00176	1.88094	1.51569	1.82938	1.95337	0.732781	0.454852	0.00931646	0.828168	2.25093	1.14586	0.279639	0.723561	1.2485	7.51241	1.27787	49.8026	0.424325	0.0607893	0.7585	0.151606	0.677429	0.54538	1.85484	2.51639	0.639189	0.144474	0.0761011	0.139698	0.397041	1.02407	0.520674	0.249182	0.308713	0.534019	0.560295	0.243147	0.24829	0.894983	0.624368	0.835028	0.223563	0.327789	1.21181
[truncated: 439 more rows]
[truncated: 464 more columns]

## Sheet: Fig4a
Energy	49.82	56.4	63.8	71.4	80.53	91.27	102.27	115.75	130.42	147.08	165.27	186.91	210.07	236.67	266.99	300.73	339.35	382.24	430.88	486.54	547.46	617.38	695.52	784.75	883.94	996.31	1122.47	1265.88	1426.41	1608.02	1812.29	2043.05	2305.07	2618.24	2921.69	3292.95	3694.34	4184.07	4722.97	5327.65	5998.99	6766.21	7619.43	8586.81	9676.39	10904.5	12294.2	13862.7	15603.9
[truncated: 35 more rows]
[truncated: 15 more columns]

[truncated: 8 more sheets: FigS2, FigS4, FigS7a, FigS7b, FigS7c, FigS7d, FigS7e, FigS8]
